# Supplementary material for: Highly-sensitive label-free deep profiling of N-glycans released from biomedically-relevant samples
Source: Nat Commun. 2023 Mar 23;14:1618. doi: 10.1038/s41467-023-37365-4 (PMC10036494; doi:10.1038/s41467-023-37365-4)
Supplement: Supplementary file 3 — Supplementary Data 1 [file 41467_2023_37365_MOESM3_ESM.xlsx]

## Sheet: IgG_Clustering
IgG N-glycans	APTS	NonLabeled
H7N4S2	-13	-13
F1H8N8S3	-13	-13
F2H8N7S2	-13	-13
H9N6	-13	-18.05
H9N3	-13	-18.05
H8N6	-13	-18.05
H7N4S1	-13	-18.05
H6N8	-13	-18.05
H5N5S1	-13	-18.05
H4N8S1	-13	-18.05
H3N8	-13	-18.05
H11N4	-13	-18.05
H10N5	-13	-18.05
H10N4S1	-13	-18.05
H10N4	-13	-18.05
F3H7N5	-13	-18.05
F3H7N4	-13	-18.05
F3H6N5	-13	-18.05
F3H6N4S1	-13	-18.05
F3H6N4	-13	-18.05
F3H5N4S2	-13	-18.05
F2H8N5	-13	-18.05
F2H6N4	-13	-18.05
F2H10N4	-13	-18.05
F1H9N5	-13	-18.05
F1H9N3	-13	-18.05
F1H8N6	-13	-18.05
F1H7N5S1	-13	-18.05
F1H7N5	-13	-18.05
F1H5N8	-13	-18.05
F1H10N4	-13	-18.05
F1H5N7	-13	-18.05
H8N5S1	-13	-16
H8N4S2	-13	-16
H8N4S1	-13	-16
H4N7S1	-13	-16
F4H6N5	-13	-16
F3H6N6	-13	-16
F1H7N6	-13	-16
F2H7N4S1	-13	-16
H6N4	1.53	-18.05
H4N6S1	-6.38	-18.05
F1H6N7	-3.22	-18.05
H5N4S1	-3.61	-18.05
F1H5N6S2	-18.05	-4.05
F2H5N6S2	-18.05	-4.05
F1H8N4S2	-18.05	-3.98
F1H8N7S5	-18.05	-3.97
H8N8S5	-18.05	-3.97
F4H6N5S1	-18.05	-4.36
F3H5N6S1	-18.05	-4.18
F3H7N6	-18.05	-4.15
F3H6N6S2	-18.05	-4.28
H6N6S2	-18.05	-4.23
F2H7N5S1	-18.05	-5.22
F4H6N6	-18.05	-5.22
F1H6N6S3	-18.05	-5.29
F1H7N6S3	-18.05	-5.25
F2H8N4S2	-18.05	-5.27
H6N8S3	-18.05	-5.13
F3H7N7S1	-18.05	-5.03
F4H6N5S2	-18.05	-5.01
F3H5N5S2	-18.05	-4.51
F1H7N6S1	-18.05	-4.59
F3H8N7S1	-18.05	-4.56
F4H6N7	-18.05	-4.83
H8N8S1	-18.05	-4.82
F2H6N6S1	-18.05	-4.71
F3H6N6S1	-18.05	-4.74
F2H6N5S2	-18.05	-3.27
F4H7N6S1	-18.05	-3.33
F3H8N8S1	-18.05	-3.08
H5N7S2	-18.05	-2.9
F2H7N4S2	-18.05	-3
F2H9N5	-18.05	-2.96
F1H7N4S2	-18.05	-2.5
F2H5N7S1	-18.05	-2.55
F3H6N7	-18.05	-2.78
F2H8N5S2	-18.05	-2.67
H7N6S3	-18.05	-2.67
H7N5S2	-18.05	-2.03
H7N8	-18.05	-1.96
F1H6N5S3	-18.05	-2.13
H9N5S1	-18.05	-2.21
F1H7N6S2	-18.05	-2.37
H6N6S3	-18.05	-2.37
F1H9N4S1	-18.05	-2.3
F2H7N5S2	-18.05	-2.29
F2H5N8S1	-18.05	-5.98
F3H6N8	-18.05	-5.98
H5N8S1	-18.05	-6.24
H7N7S3	-18.05	-6.16
F1H7N8	-18.05	-6.18
F2H8N8S5	-18.05	-6.17
H7N7S2	-18.05	-5.4
H8N7S1	-18.05	-5.42
F1H8N7	-18.05	-5.53
H7N7S1	-18.05	-5.49
H9N4S2	-18.05	-5.49
F1H6N8	-18.05	-5.81
F3H5N7S1	-18.05	-5.64
H5N8S2	-18.05	-7.23
H8N7S3	-18.05	-7.28
F2H8N8S1	-18.05	-7.28
H7N6S4	-18.05	-7.28
H6N5S3	-18.05	-7.46
F6H8N7S1	-18.05	-7.57
F5H7N7S2	-18.05	-7.57
F4H7N8S2	-18.05	-7.57
F3H6N8S3	-18.05	-7.57
F4H6N7S3	-18.05	-7.57
F3H6N5S2	-18.05	-7.67
F5H7N6	-18.05	-7.64
F2H5N8	-18.05	-6.9
F4H7N7S1	-18.05	-6.92
F1H6N8S1	-18.05	-6.8
F1H7N5S2	-18.05	-6.72
F2H6N7S1	-18.05	-6.42
H8N8	-18.05	-6.38
F2H8N5S1	-18.05	-6.5
F1H8N5S2	-18.05	-6.59
F2H9N5S1	-18.05	-6.59
H8N7S4	-18.05	-11
H8N5S2	-18.05	-11
H7N8S4	-18.05	-11
H6N5S4	-18.05	-11
H5N4S3	-18.05	-11
F5H8N7	-18.05	-11
F4H8N8	-18.05	-11
F4H8N7	-18.05	-11
F4H6N6S2	-18.05	-11
F4H6N6S1	-18.05	-11
F3H8N7S2	-18.05	-11
F3H7N8S1	-18.05	-11
F3H5N6S2	-18.05	-11
F2H7N7S3	-18.05	-11
F2H7N7S2	-18.05	-11
F2H6N8S2	-18.05	-11
F2H6N8	-18.05	-11
F1H7N7S3	-18.05	-11
F1H7N6S4	-18.05	-11
F1H6N8S2	-18.05	-11
F1H5N4S3	-18.05	-11
F1H5N7S2	-18.05	-11
H9N5S2	-18.05	-8.56
F2H8N7	-18.05	-8.56
F1H8N8	-18.05	-8.56
F2H6N5S3	-18.05	-8.56
F5H7N6S1	-18.05	-8.66
F3H6N7S1	-18.05	-8.63
F2H5N7S2	-18.05	-8.63
F2H6N8S1	-18.05	-8.63
H4N6	-8	3.18
H6N6	-8	-1.08
F1H8N5S1	-8	-1.9
F2H4N4S1	-8	-1.85
H8N5	-8	-1.57
H11N2	-8	-1.61
H4N2	-8	-1.61
F2H4N8S1	-8	-1.73
F2H5N5S2	-8	-1.68
F1H5N7S1	-8	-0.28
F1H4N8	-8	0.02
F2H8N4S1	-8	0.02
H5N5S2	-8	0.42
F1H6N5S1	-8	0.72
H6N5	-8	0.86
F1H5N8S2	-8	-8.63
H7N8S1	-8	-8.56
F1H6N5S2	-8	-5.52
F2H6N7	-8	-5.23
H7N6S1	-8	-4.91
F1H6N6S1	-8	-4.7
H6N3S1	-8	-4.74
F1H7N3S1	-8	-4.63
F1H3N8	-8	-4.55
F1H5N6S1	-8	-4.57
F1H7N7	-8	-6.34
H6N7S1	-8	-6.34
H5N6S2	-8	-6.13
H7N6	-8	-6.09
F1H8N8S1	-8	-6.01
H8N7	-8	-5.94
F2H5N6	-8	-7.22
F1H5N8S1	-8	-6.72
F1H4N8S1	-8	-6.9
F3H5N7	-8	-6.9
F2H4N8	-2.47	-0.92
H4N7	-3.2	-2.19
H5N7S1	-3.12	-2.35
H5N7	-2.58	-2.29
F1H5N6	-2.84	-2.42
H9N4	-2.84	-2.61
H6N4S1	-2.16	-1.98
F2H6N5	-2.17	-2.61
H7N4	-2.12	-2.69
H5N2	-4.24	-1.52
F1H8N5	-3.78	-2.15
H8N3S1	-3.37	-1.49
H8N3	-4.16	-0.08
F2H4N5	-3.56	-0.76
F2H4N7S1	-3.57	-0.41
F1H9N4	-8	-2.55
H4N8	-8	-2.45
F2H4N6S1	-8	-3.22
F1H6N7S1	-8	-3.13
F2H5N6S1	-8	-3.16
F2H4N5S1	-8	-2.77
F2H8N4	-8	-2.74
F2H6N4S2	-8	-2.99
F1H6N4S2	-8	-3.04
F2H6N4S1	-8	-3.02
F1H6N5	-8	-2.87
F1H6N3	-8	-2.96
H6N6S1	-8	-2.93
H6N7	-8	-3.7
H6N5S1	-8	-3.52
H9N5	-8	-3.54
F2H5N5	-8	-4.02
H7N5	-8	-4.38
F3H5N6	-8	-4.21
F2H7N6	-8	-4.23
H7N5S1	-8	-4.24
F2H4N6	-4.47	-3.71
H9N4S1	-4.06	-4.05
F1H4N7	-3.97	-2.75
F1H5N5S1	-4.21	-3.07
H5N8	-3.92	-3.07
H10N2	-5.21	-3.03
H7N3S1	-4.8	-3.17
F2H6N5S1	-5.38	-5.18
F2H7N5	-4.16	-6.32
H4N3	-4.47	-6.67
F3H6N5S1	-3.84	-5.88
F1H6N4	-3.61	-5.31
F2H7N4	-3.61	-5.36
F1H3N6	0.28	-5.51
F1H4N6S1	0.37	-4.54
F1H7N3	0.03	-4.72
F1H4N3S1	-0.89	-3.79
F1H3N7	0.37	-4.1
F1H7N4	0.24	-3.69
F1H5N5	-2.47	-6.03
F1H8N3S1	-2.04	-5.09
H3N5	-1.64	-5.36
H3N2	-1.81	-4.02
F1H8N4	-1.8	-3.27
F2H6N6	-2.2	-3.62
H7N7	-2.22	-4.62
F1H7N4S1	-2.28	-4.29
H3N4	-2.51	-4.31
F1H4N7S1	-2.83	-3.39
H5N6S1	-2.98	-4.34
H6N5S2	-3.17	-4.07
F1H4N5S1	2.44	-8
F3H5N4S1	2.51	-8
F1H4N4S1	1.58	-7
F2H5N4	0.88	-6.83
H5N3	1.1	-7.22
F1H3N5	1.37	-8
H4N4S1	0.35	-7.83
F1H6N6	-3.22	-8
F1H8N4S1	-3.59	-7.89
F2H9N4	-3.59	-8
H4N5	-1.29	-9.45
F2H5N5S1	-0.84	-8
H3N3	-1.06	-8
H4N5S1	-1.31	-8
F2H5N7	-1.62	-8
H5N6	-1.66	-8
H6N4S2	-1.66	-8
F2H4N4	1.38	-4.48
F3H5N5S1	2.23	-3.99
H4N4	1.43	-2.83
F1H3N4	2.23	-2.18
H5N4	2.34	-2.05
H6N2	1.11	-0.12
H7N2	1.6	0.07
F1H4N4	1.92	-0.76
F1H8N3	1.33	-1.21
F1H4N5	0.46	-1.85
F1H4N6	1.02	-2.2
F3H5N5	0.42	-3.13
F1H6N4S1	0.46	-2.76
H9N2	0.47	-2.69
F1H5N4	0.18	-2.31
H6N3	-0.04	-2.71
H5N5	-0.04	-1.2
H8N2	0.24	-1.05
F2H5N4S2	-1.03	-2.08
F2H5N4S1	-0.5	-1.31
H3N6	-0.55	-1.84
F1H5N3S1	0.72	1.3
H5N4S2	1.01	1.5
F1H6N3S1	2.3	2.09
F1H5N4S2	1.49	3.43
F1H5N5S2	1.43	3.33
F2H4N7	-2.28	3.6
H12N2	-3.61	3.47
H8N4	-1.91	2.07
F3H5N4	-0.58	2.04
H5N3S1	-0.99	1.17
F1H4N3	-1	0.19
H7N3	-1.15	-0.4
H3N7	-2.29	0.13
F1H5N4S1	-1.87	0.78
F1H5N3	-1.45	0.64
H4N3S1	-1.45	0.71
