# Supplementary material for: Highly-sensitive label-free deep profiling of N-glycans released from biomedically-relevant samples
Source: Nat Commun. 2023 Mar 23;14:1618. doi: 10.1038/s41467-023-37365-4 (PMC10036494; doi:10.1038/s41467-023-37365-4)
Supplement: Supplementary file 5 — Supplementary Data 3 [file 41467_2023_37365_MOESM5_ESM.xlsx]

## Sheet: Table3A_NonLabeled_FA2G2S2
	m/z	Intensity	Relative Intensity %	Charge State	Adduct	Fragment Name
	2058.71	17666.3	1.45	1	H	Z6
	2058.71	17666.3	1.45	1	H	Z6α
	1529.53	7535.81	0.62	1	H	Z4/Z4
	1529.53	7535.81	0.62	1	H	Z4α/Z4α
	551.207	839.157	0.07	1	H	Z2
	184.06	4157.64	0.34	1	H	Z1/Z1
	348.129	1243.15	0.1	1	H	Z1
	1547.53	8648.62	0.71	1	H	Z1β/Y4
	1547.53	8648.62	0.71	1	H	Z1β/Y4α
	202.071	15730.2	1.29	1	H	Z1β/Y1
	2076.72	15429	1.27	1	H	Y6
	2076.72	15429	1.27	1	H	Y6α
	1711.59	41927.6	3.44	1	H	Y4
	1711.59	41927.6	3.44	1	H	Y4α
	366.139	7805.04	0.64	1	H	Y1
	1547.53	8648.62	0.71	1	H	Y1β/Z4
	1547.53	8648.62	0.71	1	H	Y1β/Z4α
	202.071	15730.2	1.29	1	H	Y1β/Z1
	220.081	9662.79	0.79	1	H	Y1β/Y1
	1709.59	154699	12.7	1	H	C6/Z6
	1709.59	154699	12.7	1	H	C6/Z6α
	1547.53	8648.62	0.71	1	H	C6/Z5
	1547.53	8648.62	0.71	1	H	C6/Z5α
	1344.45	9247.68	0.76	1	H	C6/Z4
	1344.45	9247.68	0.76	1	H	C6/Z4α
	202.071	15730.2	1.29	1	H	C6/Z2
	1727.59	16832.2	1.38	1	H	C6/Y6
	1727.59	16832.2	1.38	1	H	C6/Y6α
	1362.46	1024.1	0.08	1	H	C6/Y4
	1362.46	1024.1	0.08	1	H	C6/Y4α
	220.081	9662.79	0.79	1	H	C6/Y2
	1008.84	43476.5	3.57	2	H	C6
	1506.51	7595.93	0.62	1	H	C5/Z6
	1506.51	7595.93	0.62	1	H	C5/Z6α
	1344.45	9247.68	0.76	1	H	C5/Z5
	1344.45	9247.68	0.76	1	H	C5/Z5α
	979.323	24914.4	2.04	1	H	C5/Z3
	979.323	24914.4	2.04	1	H	C5/Z3α
	1524.52	15074.8	1.24	1	H	C5/Y6
	1524.52	15074.8	1.24	1	H	C5/Y6α
	1362.46	1024.1	0.08	1	H	C5/Y5
	1362.46	1024.1	0.08	1	H	C5/Y5α
	907.303	86581.3	7.11	2	H	C5
	526.177	2453.78	0.2	1	H	C4/Z6
	364.124	4620.84	0.38	1	H	C4/Z5
	382.134	7578.77	0.62	1	H	C4/Y5
	179.054	24971.4	2.05	1	H	C4/Y4
	835.283	73042.1	6	1	H	C4
	526.177	2453.78	0.2	1	H	C4α/Z6α
	364.124	4620.84	0.38	1	H	C4α/Z5α
	382.134	7578.77	0.62	1	H	C4α/Y5α
	179.054	24971.4	2.05	1	H	C4α/Y4α
	835.283	73042.1	6	1	H	C4α
	364.124	4620.84	0.38	1	H	C3/Z6
	202.071	15730.2	1.29	1	H	C3/Z5
	382.134	7578.77	0.62	1	H	C3/Y6
	220.081	9662.79	0.79	1	H	C3/Y5
	364.124	4620.84	0.38	1	H	C3α/Z6α
	202.071	15730.2	1.29	1	H	C3α/Z5α
	382.134	7578.77	0.62	1	H	C3α/Y6α
	220.081	9662.79	0.79	1	H	C3α/Y5α
	179.054	24971.4	2.05	1	H	C2/Y6
	470.151	7110.53	0.58	1	H	C2
	179.054	24971.4	2.05	1	H	C2α/Y6α
	470.151	7110.53	0.58	1	H	C2α
	308.098	7891.1	0.65	1	H	C1
	308.098	7891.1	0.65	1	H	C1α
	1529.53	7535.81	0.62	1	H	B6/Z5
	1529.53	7535.81	0.62	1	H	B6/Z5α
	1326.45	936.88	0.08	1	H	B6/Z4
	1326.45	936.88	0.08	1	H	B6/Z4α
	184.06	4157.64	0.34	1	H	B6/Z2
	1709.59	154699	12.7	1	H	B6/Y6
	1709.59	154699	12.7	1	H	B6/Y6α
	1547.53	8648.62	0.71	1	H	B6/Y5
	1547.53	8648.62	0.71	1	H	B6/Y5α
	1344.45	9247.68	0.76	1	H	B6/Y4
	1344.45	9247.68	0.76	1	H	B6/Y4α
	202.071	15730.2	1.29	1	H	B6/Y2
	999.837	458793	37.66	2	H	B6
	1488.5	7204.83	0.59	1	H	B5/Z6
	1488.5	7204.83	0.59	1	H	B5/Z6α
	1326.45	936.88	0.08	1	H	B5/Z5
	1326.45	936.88	0.08	1	H	B5/Z5α
	961.314	44556.7	3.66	1	H	B5/Z3
	961.314	44556.7	3.66	1	H	B5/Z3α
	1506.51	7595.93	0.62	1	H	B5/Y6
	1506.51	7595.93	0.62	1	H	B5/Y6α
	1344.45	9247.68	0.76	1	H	B5/Y5
	1344.45	9247.68	0.76	1	H	B5/Y5α
	979.323	24914.4	2.04	1	H	B5/Y3
	979.323	24914.4	2.04	1	H	B5/Y3α
	898.299	22210.2	1.82	2	H	B5
	508.164	970.555	0.08	1	H	B4/Z6
	526.177	2453.78	0.2	1	H	B4/Y6
	364.124	4620.84	0.38	1	H	B4/Y5
	508.164	970.555	0.08	1	H	B4α/Z6α
	526.177	2453.78	0.2	1	H	B4α/Y6α
	364.124	4620.84	0.38	1	H	B4α/Y5α
	184.06	4157.64	0.34	1	H	B3/Z5
	364.124	4620.84	0.38	1	H	B3/Y6
	202.071	15730.2	1.29	1	H	B3/Y5
	655.219	65934	5.41	1	H	B3
	184.06	4157.64	0.34	1	H	B3α/Z5α
	364.124	4620.84	0.38	1	H	B3α/Y6α
	202.071	15730.2	1.29	1	H	B3α/Y5α
	655.219	65934	5.41	1	H	B3α
	452.139	8178.53	0.67	1	H	B2
	452.139	8178.53	0.67	1	H	B2α
	290.087	1.21838e+06	100	1	H	B1
	290.087	1.21838e+06	100	1	H	B1α
	1013.84	1532.07	0.13	2	H	3,5X6/Z1β
	950.315	18880.1	1.55	2	H	3,5X6/Y6α
	1022.84	5518.04	0.45	2	H	3,5X6/Y1β
	1013.84	1532.07	0.13	2	H	3,5X6α/Z1β
	950.315	18880.1	1.55	2	H	3,5X6α/Y6
	1022.84	5518.04	0.45	2	H	3,5X6α/Y1β
	1711.59	41927.6	3.44	1	H	3,5X5/Y6α
	1346.47	885.975	0.07	1	H	3,5X5/Y4α
	470.151	7110.53	0.58	1	H	3,5X5/C4
	308.098	7891.1	0.65	1	H	3,5X5/C3
	817.272	26643.8	2.19	2	H	3,5X5/B6
	452.139	8178.53	0.67	1	H	3,5X5/B4
	290.087	1.21838e+06	100	1	H	3,5X5/B3
	1000.84	199344	16.36	2	H	3,5X5
	1711.59	41927.6	3.44	1	H	3,5X5α/Y6
	1346.47	885.975	0.07	1	H	3,5X5α/Y4
	470.151	7110.53	0.58	1	H	3,5X5α/C4α
	308.098	7891.1	0.65	1	H	3,5X5α/C3α
	817.272	26643.8	2.19	2	H	3,5X5α/B6
	452.139	8178.53	0.67	1	H	3,5X5α/B4α
	290.087	1.21838e+06	100	1	H	3,5X5α/B3α
	1000.84	199344	16.36	2	H	3,5X5α
	308.098	7891.1	0.65	1	H	3,5X4/C4
	290.087	1.21838e+06	100	1	H	3,5X4/B4
	308.098	7891.1	0.65	1	H	3,5X4α/C4α
	290.087	1.21838e+06	100	1	H	3,5X4α/B4α
	1000.84	199344	16.36	2	H	3,5X3/Y6α
	818.273	12759.9	1.05	2	H	3,5X3/Y4α
	1000.84	199344	16.36	2	H	3,5X3α/Y6
	818.273	12759.9	1.05	2	H	3,5X3α/Y4
	999.837	458793	37.66	2	H	3,5X1β/Z6
	999.837	458793	37.66	2	H	3,5X1β/Z6α
	817.272	26643.8	2.19	2	H	3,5X1β/Z4
	817.272	26643.8	2.19	2	H	3,5X1β/Z4α
	290.087	1.21838e+06	100	1	H	3,5X1β/Z1
	1008.84	43476.5	3.57	2	H	3,5X1β/Y6
	1008.84	43476.5	3.57	2	H	3,5X1β/Y6α
	308.098	7891.1	0.65	1	H	3,5X1β/Y1
	1418.49	14836.1	1.22	1	H	3,5A6/Y5
	1418.49	14836.1	1.22	1	H	3,5A6/Y5α
	1053.36	4051.29	0.33	1	H	3,5A6/Y3
	1053.36	4051.29	0.33	1	H	3,5A6/Y3α
	526.177	2453.78	0.2	1	H	3,5A3
	526.177	2453.78	0.2	1	H	3,5A3α
	364.124	4620.84	0.38	1	H	3,5A2
	364.124	4620.84	0.38	1	H	3,5A2α
	1957.67	23150.4	1.9	1	H	2,4X6/Z6α
	1592.53	1265.28	0.1	1	H	2,4X6/Z4α
	1975.68	177775	14.59	1	H	2,4X6/Y6α
	1813.63	7434.16	0.61	1	H	2,4X6/Y5α
	1610.55	7750.23	0.64	1	H	2,4X6/Y4α
	958.319	215394	17.68	2	H	2,4X6/C6
	949.314	59971.3	4.92	2	H	2,4X6/B6
	847.778	5670.49	0.47	2	H	2,4X6/B5
	1132.89	410930	33.73	2	H	2,4X6
	1957.67	23150.4	1.9	1	H	2,4X6α/Z6
	1592.53	1265.28	0.1	1	H	2,4X6α/Z4
	1975.68	177775	14.59	1	H	2,4X6α/Y6
	1813.63	7434.16	0.61	1	H	2,4X6α/Y5
	1610.55	7750.23	0.64	1	H	2,4X6α/Y4
	958.319	215394	17.68	2	H	2,4X6α/C6
	949.314	59971.3	4.92	2	H	2,4X6α/B6
	847.778	5670.49	0.47	2	H	2,4X6α/B5
	1132.89	410930	33.73	2	H	2,4X6α
	1071.37	23047.9	1.89	2	H	2,4X5/Z1β
	1958.68	16084.3	1.32	1	H	2,4X5/C6
	1755.6	1105.37	0.09	1	H	2,4X5/C5
	410.13	1516.37	0.12	1	H	2,4X5/C2
	969.828	6812.26	0.56	2	H	2,4X5/B6
	392.12	2469.04	0.2	1	H	2,4X5/B2
	1071.37	23047.9	1.89	2	H	2,4X5α/Z1β
	1958.68	16084.3	1.32	1	H	2,4X5α/C6
	1755.6	1105.37	0.09	1	H	2,4X5α/C5
	410.13	1516.37	0.12	1	H	2,4X5α/C2α
	969.828	6812.26	0.56	2	H	2,4X5α/B6
	392.12	2469.04	0.2	1	H	2,4X5α/B2α
	304.103	775.348	0.06	1	H	2,4X4/B4
	304.103	775.348	0.06	1	H	2,4X4α/B4α
	1071.37	23047.9	1.89	2	H	2,4X3/Z1β
	1958.68	16084.3	1.32	1	H	2,4X3/C6
	1755.6	1105.37	0.09	1	H	2,4X3/C5
	969.828	6812.26	0.56	2	H	2,4X3/B6
	1071.37	23047.9	1.89	2	H	2,4X3α/Z1β
	1958.68	16084.3	1.32	1	H	2,4X3α/C6
	1755.6	1105.37	0.09	1	H	2,4X3α/C5
	969.828	6812.26	0.56	2	H	2,4X3α/B6
	306.119	51191.2	4.2	1	H	2,4X1β/Y1
	306.119	51191.2	4.2	1	H	2,4X0
	1751.6	3001.85	0.25	1	H	2,4A7/Z6
	1751.6	3001.85	0.25	1	H	2,4A7/Z6α
	1589.54	13827.3	1.13	1	H	2,4A7/Z5
	1589.54	13827.3	1.13	1	H	2,4A7/Z5α
	1386.47	7232.9	0.59	1	H	2,4A7/Z4
	1386.47	7232.9	0.59	1	H	2,4A7/Z4α
	244.081	5110.7	0.42	1	H	2,4A7/Z2
	1769.61	121960	10.01	1	H	2,4A7/Y6
	1769.61	121960	10.01	1	H	2,4A7/Y6α
	1607.56	9068.79	0.74	1	H	2,4A7/Y5
	1607.56	9068.79	0.74	1	H	2,4A7/Y5α
	1404.47	15976.7	1.31	1	H	2,4A7/Y4
	1404.47	15976.7	1.31	1	H	2,4A7/Y4α
	262.092	14666.8	1.2	1	H	2,4A7/Y2
	2060.71	6362.1	0.52	1	H	2,4A7
	1029.85	310958	25.52	2	H	2,4A7
	1548.53	11221.2	0.92	1	H	2,4A6/Z6
	1548.53	11221.2	0.92	1	H	2,4A6/Z6α
	1386.47	7232.9	0.59	1	H	2,4A6/Z5
	1386.47	7232.9	0.59	1	H	2,4A6/Z5α
	1021.34	1142.08	0.09	1	H	2,4A6/Z3
	1021.34	1142.08	0.09	1	H	2,4A6/Z3α
	1566.53	18434.8	1.51	1	H	2,4A6/Y6
	1566.53	18434.8	1.51	1	H	2,4A6/Y6α
	1404.47	15976.7	1.31	1	H	2,4A6/Y5
	1404.47	15976.7	1.31	1	H	2,4A6/Y5α
	1201.4	2734.22	0.22	1	H	2,4A6/Y4
	1201.4	2734.22	0.22	1	H	2,4A6/Y4α
	928.308	43736.8	3.59	2	H	2,4A6
	586.197	4266.92	0.35	1	H	2,4A5/Y6
	424.145	45048.5	3.7	1	H	2,4A5/Y5
	919.304	36225	2.97	2	H	1,5X6/Z6α
	928.308	43736.8	3.59	2	H	1,5X6/Y6α
	919.304	36225	2.97	2	H	1,5X6α/Z6
	928.308	43736.8	3.59	2	H	1,5X6α/Y6
	410.13	1516.37	0.12	1	H	1,5X5/C4
	392.12	2469.04	0.2	1	H	1,5X5/B4
	410.13	1516.37	0.12	1	H	1,5X5α/C4α
	392.12	2469.04	0.2	1	H	1,5X5α/B4α
	969.828	6812.26	0.56	2	H	1,5X1β/Z6
	969.828	6812.26	0.56	2	H	1,5X1β/Z6α
	1958.68	16084.3	1.32	1	H	1,5X1β/Y6
	1958.68	16084.3	1.32	1	H	1,5X1β/Y6α
	1124.38	65011	5.34	2	H	1,5X1β
	1298.45	7737.74	0.64	1	H	1,5A6/Z4
	1298.45	7737.74	0.64	1	H	1,5A6/Z4α
	1316.46	3566.73	0.29	1	H	1,5A6/Y4
	1316.46	3566.73	0.29	1	H	1,5A6/Y4α
	1298.45	7737.74	0.64	1	H	1,5A5/Z5
	1298.45	7737.74	0.64	1	H	1,5A5/Z5α
	1095.37	3103.81	0.25	1	H	1,5A5/Z4
	1095.37	3103.81	0.25	1	H	1,5A5/Z4α
	933.322	2727.11	0.22	1	H	1,5A5/Z3
	933.322	2727.11	0.22	1	H	1,5A5/Z3α
	1478.51	21388.2	1.76	1	H	1,5A5/Y6
	1478.51	21388.2	1.76	1	H	1,5A5/Y6α
	1316.46	3566.73	0.29	1	H	1,5A5/Y5
	1316.46	3566.73	0.29	1	H	1,5A5/Y5α
	1113.38	8118.54	0.67	1	H	1,5A5/Y4
	1113.38	8118.54	0.67	1	H	1,5A5/Y4α
	1769.61	121960	10.01	1	H	1,5A5
	336.129	7603.78	0.62	1	H	1,5A4/Y5
	336.129	7603.78	0.62	1	H	1,5A4α/Y5α
	336.129	7603.78	0.62	1	H	1,5A3/Y6
	336.129	7603.78	0.62	1	H	1,5A3α/Y6α
	424.145	45048.5	3.7	1	H	1,5A2
	424.145	45048.5	3.7	1	H	1,5A2α
	218.102	807.927	0.07	1	H	1,5A1
	218.102	807.927	0.07	1	H	1,5A1α
	1852.64	8812.36	0.72	1	H	1,3X6/Z5α
	1649.56	1507	0.12	1	H	1,3X6/Z4α
	1852.64	8812.36	0.72	1	H	1,3X6α/Z5
	1649.56	1507	0.12	1	H	1,3X6α/Z4
	1071.37	23047.9	1.89	2	H	1,3X5/Z1β
	1958.68	16084.3	1.32	1	H	1,3X5/C6
	1755.6	1105.37	0.09	1	H	1,3X5/C5
	410.13	1516.37	0.12	1	H	1,3X5/C2
	969.828	6812.26	0.56	2	H	1,3X5/B6
	392.12	2469.04	0.2	1	H	1,3X5/B2
	1071.37	23047.9	1.89	2	H	1,3X5α/Z1β
	1958.68	16084.3	1.32	1	H	1,3X5α/C6
	1755.6	1105.37	0.09	1	H	1,3X5α/C5
	410.13	1516.37	0.12	1	H	1,3X5α/C2α
	969.828	6812.26	0.56	2	H	1,3X5α/B6
	392.12	2469.04	0.2	1	H	1,3X5α/B2α
	1957.67	23150.4	1.9	1	H	1,3X4/Z6α
	1592.53	1265.28	0.1	1	H	1,3X4/Z4α
	1975.68	177775	14.59	1	H	1,3X4/Y6α
	1813.63	7434.16	0.61	1	H	1,3X4/Y5α
	1610.55	7750.23	0.64	1	H	1,3X4/Y4α
	958.319	215394	17.68	2	H	1,3X4/C6
	949.314	59971.3	4.92	2	H	1,3X4/B6
	847.778	5670.49	0.47	2	H	1,3X4/B5
	1132.89	410930	33.73	2	H	1,3X4
	1957.67	23150.4	1.9	1	H	1,3X4α/Z6
	1592.53	1265.28	0.1	1	H	1,3X4α/Z4
	1975.68	177775	14.59	1	H	1,3X4α/Y6
	1813.63	7434.16	0.61	1	H	1,3X4α/Y5
	1610.55	7750.23	0.64	1	H	1,3X4α/Y4
	958.319	215394	17.68	2	H	1,3X4α/C6
	949.314	59971.3	4.92	2	H	1,3X4α/B6
	847.778	5670.49	0.47	2	H	1,3X4α/B5
	1132.89	410930	33.73	2	H	1,3X4α
	958.319	215394	17.68	2	H	1,3X1/C6
	949.314	59971.3	4.92	2	H	1,3X1/B6
	1132.89	410930	33.73	2	H	1,3X1
	306.119	51191.2	4.2	1	H	1,3X1β/Y1
	1132.89	410930	33.73	2	H	1,3X0
	586.197	4266.92	0.35	1	H	1,3A5/Y6
	424.145	45048.5	3.7	1	H	1,3A5/Y5
	244.081	5110.7	0.42	1	H	1,3A4/Z5
	424.145	45048.5	3.7	1	H	1,3A4/Y6
	262.092	14666.8	1.2	1	H	1,3A4/Y5
	715.24	8472.39	0.7	1	H	1,3A4
	244.081	5110.7	0.42	1	H	1,3A4α/Z5α
	424.145	45048.5	3.7	1	H	1,3A4α/Y6α
	262.092	14666.8	1.2	1	H	1,3A4α/Y5α
	715.24	8472.39	0.7	1	H	1,3A4α
	1956.7	5167.58	0.42	1	H	0,4X6/Y6α
	1591.55	2926.76	0.24	1	H	0,4X6/Y4α
	715.24	8472.39	0.7	1	H	0,4X6/C4
	1956.7	5167.58	0.42	1	H	0,4X6α/Y6
	1591.55	2926.76	0.24	1	H	0,4X6α/Y4
	715.24	8472.39	0.7	1	H	0,4X6α/C4α
	1852.64	8812.36	0.72	1	H	0,4X5/Z1β
	1464.5	1177.88	0.1	1	H	0,4X5/C5
	1649.56	1507	0.12	1	H	0,4X5/B6
	466.156	3368.52	0.28	1	H	0,4X5/B4
	304.103	775.348	0.06	1	H	0,4X5/B3
	1852.64	8812.36	0.72	1	H	0,4X5α/Z1β
	1464.5	1177.88	0.1	1	H	0,4X5α/C5
	1649.56	1507	0.12	1	H	0,4X5α/B6
	466.156	3368.52	0.28	1	H	0,4X5α/B4α
	304.103	775.348	0.06	1	H	0,4X5α/B3α
	1071.37	23047.9	1.89	2	H	0,4X4/Z1β
	1958.68	16084.3	1.32	1	H	0,4X4/C6
	1755.6	1105.37	0.09	1	H	0,4X4/C5
	969.828	6812.26	0.56	2	H	0,4X4/B6
	1071.37	23047.9	1.89	2	H	0,4X4α/Z1β
	1958.68	16084.3	1.32	1	H	0,4X4α/C6
	1755.6	1105.37	0.09	1	H	0,4X4α/C5
	969.828	6812.26	0.56	2	H	0,4X4α/B6
	1071.37	23047.9	1.89	2	H	0,4X3/Z1β
	1958.68	16084.3	1.32	1	H	0,4X3/C6
	1755.6	1105.37	0.09	1	H	0,4X3/C5
	969.828	6812.26	0.56	2	H	0,4X3/B6
	1071.37	23047.9	1.89	2	H	0,4X3α/Z1β
	1958.68	16084.3	1.32	1	H	0,4X3α/C6
	1755.6	1105.37	0.09	1	H	0,4X3α/C5
	969.828	6812.26	0.56	2	H	0,4X3α/B6
	1071.37	23047.9	1.89	2	H	0,4X1/Z1β
	1958.68	16084.3	1.32	1	H	0,4X1/C6
	969.828	6812.26	0.56	2	H	0,4X1/B6
	1852.64	8812.36	0.72	1	H	0,4X1β/Z5
	1852.64	8812.36	0.72	1	H	0,4X1β/Z5α
	1649.56	1507	0.12	1	H	0,4X1β/Z4
	1649.56	1507	0.12	1	H	0,4X1β/Z4α
	304.103	775.348	0.06	1	H	0,4X1β/Z1
	205.07	891.543	0.07	1	H	0,4A7
	586.197	4266.92	0.35	1	H	0,4A5/Y6α
	424.145	45048.5	3.7	1	H	0,4A5/Y5α
	1490.52	892.27	0.07	1	H	0,2X6/Y4α
	999.837	458793	37.66	2	H	0,2X6/Y1β
	898.299	22210.2	1.82	2	H	0,2X6/C6
	796.759	2817.04	0.23	2	H	0,2X6/C5
	452.139	8178.53	0.67	1	H	0,2X6/C3
	889.293	35527.5	2.92	2	H	0,2X6/B6
	434.128	1103.54	0.09	1	H	0,2X6/B3
	1072.87	1029.61	0.08	2	H	0,2X6
	1490.52	892.27	0.07	1	H	0,2X6α/Y4
	999.837	458793	37.66	2	H	0,2X6α/Y1β
	898.299	22210.2	1.82	2	H	0,2X6α/C6
	796.759	2817.04	0.23	2	H	0,2X6α/C5
	452.139	8178.53	0.67	1	H	0,2X6α/C3α
	889.293	35527.5	2.92	2	H	0,2X6α/B6
	434.128	1103.54	0.09	1	H	0,2X6α/B3α
	1072.87	1029.61	0.08	2	H	0,2X6α
	1607.56	9068.79	0.74	1	H	0,2X5/C6
	1404.47	15976.7	1.31	1	H	0,2X5/C5
	424.145	45048.5	3.7	1	H	0,2X5/C4
	262.092	14666.8	1.2	1	H	0,2X5/C3
	1589.54	13827.3	1.13	1	H	0,2X5/B6
	1386.47	7232.9	0.59	1	H	0,2X5/B5
	244.081	5110.7	0.42	1	H	0,2X5/B3
	1956.7	5167.58	0.42	1	H	0,2X5
	1607.56	9068.79	0.74	1	H	0,2X5α/C6
	1404.47	15976.7	1.31	1	H	0,2X5α/C5
	424.145	45048.5	3.7	1	H	0,2X5α/C4α
	262.092	14666.8	1.2	1	H	0,2X5α/C3α
	1589.54	13827.3	1.13	1	H	0,2X5α/B6
	1386.47	7232.9	0.59	1	H	0,2X5α/B5
	244.081	5110.7	0.42	1	H	0,2X5α/B3α
	1956.7	5167.58	0.42	1	H	0,2X5α
	262.092	14666.8	1.2	1	H	0,2X4/C4
	244.081	5110.7	0.42	1	H	0,2X4/B4
	262.092	14666.8	1.2	1	H	0,2X4α/C4α
	244.081	5110.7	0.42	1	H	0,2X4α/B4α
	1956.7	5167.58	0.42	1	H	0,2X3/Y6α
	1591.55	2926.76	0.24	1	H	0,2X3/Y4α
	715.24	8472.39	0.7	1	H	0,2X3/C4
	1956.7	5167.58	0.42	1	H	0,2X3α/Y6
	1591.55	2926.76	0.24	1	H	0,2X3α/Y4
	715.24	8472.39	0.7	1	H	0,2X3α/C4α
	262.092	14666.8	1.2	1	H	0,2X2/C6
	244.081	5110.7	0.42	1	H	0,2X2/B6
	611.23	1377.75	0.11	1	H	0,2X2
	1589.54	13827.3	1.13	1	H	0,2X1β/Z4
	1589.54	13827.3	1.13	1	H	0,2X1β/Z4α
	244.081	5110.7	0.42	1	H	0,2X1β/Z1
	1607.56	9068.79	0.74	1	H	0,2X1β/Y4
	1607.56	9068.79	0.74	1	H	0,2X1β/Y4α
	262.092	14666.8	1.2	1	H	0,2X1β/Y1
	1957.67	23150.4	1.9	1	H	0,2A7/Z6
	1957.67	23150.4	1.9	1	H	0,2A7/Z6α
	1592.53	1265.28	0.1	1	H	0,2A7/Z4
	1592.53	1265.28	0.1	1	H	0,2A7/Z4α
	450.16	991.682	0.08	1	H	0,2A7/Z2
	1975.68	177775	14.59	1	H	0,2A7/Y6
	1975.68	177775	14.59	1	H	0,2A7/Y6α
	1813.63	7434.16	0.61	1	H	0,2A7/Y5
	1813.63	7434.16	0.61	1	H	0,2A7/Y5α
	1610.55	7750.23	0.64	1	H	0,2A7/Y4
	1610.55	7750.23	0.64	1	H	0,2A7/Y4α
	468.171	19183.6	1.57	1	H	0,2A7/Y2
	1132.89	410930	33.73	2	H	0,2A7
	1608.54	17469.1	1.43	1	H	0,2A6/Z6
	1608.54	17469.1	1.43	1	H	0,2A6/Z6α
	1243.41	952.18	0.08	1	H	0,2A6/Z4
	1243.41	952.18	0.08	1	H	0,2A6/Z4α
	1626.55	56768.3	4.66	1	H	0,2A6/Y6
	1626.55	56768.3	4.66	1	H	0,2A6/Y6α
	1464.5	1177.88	0.1	1	H	0,2A6/Y5
	1464.5	1177.88	0.1	1	H	0,2A6/Y5α
	958.319	215394	17.68	2	H	0,2A6
	1464.5	1177.88	0.1	1	H	0,2A5/Y6
	1464.5	1177.88	0.1	1	H	0,2A5/Y6α
	1755.6	1105.37	0.09	1	H	0,2A5
	410.13	1516.37	0.12	1	H	0,2A2
	410.13	1516.37	0.12	1	H	0,2A2α
	220.081	9662.79	0.79	1	H	0,2A1
	220.081	9662.79	0.79	1	H	0,2A1α

## Sheet: Table3B_APTS_Labeled_FA2G2S2
	m/z	Intensity	Relative Intensity %	Charge State	Adduct	Fragment Name
	467.951	639.24	1.31	1	H	1,1X0
	233.471	1314.22	2.69	2	H	1,1X0
	538.985	548.481	1.12	1	H	2,2X0
	268.99	970.6	1.99	2	H	2,2X0
	444.566	131.91	0.27	2	H	0,2X1
	525.592	1143.73	2.34	2	H	0,2X2
	452.564	1007.57	2.06	2	H	0,2X1/Y2
	290.087	836.8	1.71	1	H	3,5X4α/B4α
	290.087	836.8	1.71	1	H	3,5X4/B4
	424.144	107.51	0.22	1	H	2,4A4α/Y6α
	424.144	107.51	0.22	1	H	2,4A4/Y6
	290.087	836.8	1.71	1	H	B1α
	290.087	836.8	1.71	1	H	B1
	655.216	2115.9	4.33	1	H	B3α
	655.216	2115.9	4.33	1	H	B3
	817.274	3818.85	7.81	1	H	B4α
	817.274	3818.85	7.81	1	H	B4
	661.044	1804.94	3.69	1	H	Y1β/Y1
	330.019	2405.34	4.92	2	H	Y1β/Y1
	864.12	1973.15	4.03	1	H	Y1β/Y2
	431.558	19294.6	39.45	2	H	Y1β/Y2
	403.047	7234.33	14.79	2	H	Y1
	1010.18	796.946	1.63	1	H	Y2
	504.587	46232.5	94.53	2	H	Y2
	1172.24	825.219	1.69	1	H	Y3α/Y3
	585.613	48909.2	100	2	H	Y3α/Y3
	666.639	23755	48.57	2	H	Y3α/Y4
	768.179	12796.8	26.16	2	H	Y3α/Y5
	849.205	16590.1	33.92	2	H	Y3α/Y6
	666.639	23755	48.57	2	H	Y3/Y4α
	768.179	12796.8	26.16	2	H	Y3/Y5α
	849.205	16590.1	33.92	2	H	Y3/Y6α
	747.668	2906.37	5.94	2	H	Y4α/Y4
	849.205	16590.1	33.92	2	H	Y4α/Y5
	849.205	16590.1	33.92	2	H	Y4/Y5α
