# Supplementary material for: Highly-sensitive label-free deep profiling of N-glycans released from biomedically-relevant samples
Source: Nat Commun. 2023 Mar 23;14:1618. doi: 10.1038/s41467-023-37365-4 (PMC10036494; doi:10.1038/s41467-023-37365-4)
Supplement: Supplementary file 6 — Supplementary Data 4 [file 41467_2023_37365_MOESM6_ESM.xlsx]

## Sheet: A3G3S3
	m/z	Intensity	Relative Intensity %	Charge State	Adduct	Fragment Name
	715.24	632854	1.02	1	H	1,3A4
	357.117	110168	0.18	2	H	1,3A4
	262.092	610686	0.98	1	H	1,3A4/Y5
	424.145	1.94422e+06	3.12	1	H	1,3A4/Y6
	244.083	341519	0.55	1	H	1,3A4/Z5
	406.133	103983	0.17	1	H	1,3A4/Z6
	924.979	2.23176e+06	3.58	3	H	1,3X0
	924.979	2.23176e+06	3.58	3	H	1,3X1
	851.282	209142	0.34	3	H	1,3X1/B6
	857.285	651506	1.05	3	H	1,3X1/C6
	1080.38	38972.5	0.06	2	H	1,3X3α
	1080.38	38972.5	0.06	2	H	1,3X3
	775.257	178612	0.29	1	H	1,3X3/C4
	924.979	2.23176e+06	3.58	3	H	1,3X4α
	554.173	35454.1	0.06	1	H	1,3X4α/B3α
	851.282	209142	0.34	3	H	1,3X4α/B6
	572.184	127275	0.2	1	H	1,3X4α/C3α
	857.285	651506	1.05	3	H	1,3X4α/C6
	2323.82	54781.2	0.09	1	H	1,3X4α/Y5β
	1161.4	160523	0.26	2	H	1,3X4α/Y5β
	2323.82	54781.2	0.09	1	H	1,3X4α/Y5
	1161.4	160523	0.26	2	H	1,3X4α/Y5
	1242.42	7578881	12.16	2	H	1,3X4α/Y6β
	1242.42	7578881	12.16	2	H	1,3X4α/Y6
	1233.42	1.08828e+06	1.75	2	H	1,3X4α/Z6β
	1233.42	1.08828e+06	1.75	2	H	1,3X4α/Z6
	924.979	2.23176e+06	3.58	3	H	1,3X4β
	554.173	35454.1	0.06	1	H	1,3X4β/B3β
	851.282	209142	0.34	3	H	1,3X4β/B6
	572.184	127275	0.2	1	H	1,3X4β/C3β
	857.285	651506	1.05	3	H	1,3X4β/C6
	2323.82	54781.2	0.09	1	H	1,3X4β/Y5α
	1161.4	160523	0.26	2	H	1,3X4β/Y5α
	2323.82	54781.2	0.09	1	H	1,3X4β/Y5
	1161.4	160523	0.26	2	H	1,3X4β/Y5
	1242.42	7578881	12.16	2	H	1,3X4β/Y6α
	1242.42	7578881	12.16	2	H	1,3X4β/Y6
	1233.42	1.08828e+06	1.75	2	H	1,3X4β/Z6α
	1233.42	1.08828e+06	1.75	2	H	1,3X4β/Z6
	924.979	2.23176e+06	3.58	3	H	1,3X4
	554.173	35454.1	0.06	1	H	1,3X4/B3
	851.282	209142	0.34	3	H	1,3X4/B6
	572.184	127275	0.2	1	H	1,3X4/C3
	857.285	651506	1.05	3	H	1,3X4/C6
	2323.82	54781.2	0.09	1	H	1,3X4/Y5α
	1161.4	160523	0.26	2	H	1,3X4/Y5α
	2323.82	54781.2	0.09	1	H	1,3X4/Y5β
	1161.4	160523	0.26	2	H	1,3X4/Y5β
	1242.42	7578881	12.16	2	H	1,3X4/Y6α
	1242.42	7578881	12.16	2	H	1,3X4/Y6β
	1233.42	1.08828e+06	1.75	2	H	1,3X4/Z6α
	1233.42	1.08828e+06	1.75	2	H	1,3X4/Z6β
	775.257	178612	0.29	1	H	1,3X5α/C4α
	1306.96	310557	0.5	2	H	1,3X5α/C6
	1080.38	38972.5	0.06	2	H	1,3X5α/Y4β
	1080.38	38972.5	0.06	2	H	1,3X5α/Y4
	1253.93	189034	0.3	2	H	1,3X5α/Z6β
	1253.93	189034	0.3	2	H	1,3X5α/Z6
	1306.96	310557	0.5	2	H	1,3X5β/C6
	1080.38	38972.5	0.06	2	H	1,3X5β/Y4α
	1080.38	38972.5	0.06	2	H	1,3X5β/Y4
	1253.93	189034	0.3	2	H	1,3X5β/Z6α
	1253.93	189034	0.3	2	H	1,3X5β/Z6
	1306.96	310557	0.5	2	H	1,3X5/C6
	1080.38	38972.5	0.06	2	H	1,3X5/Y4α
	1080.38	38972.5	0.06	2	H	1,3X5/Y4β
	1253.93	189034	0.3	2	H	1,3X5/Z6α
	1253.93	189034	0.3	2	H	1,3X5/Z6β
	1213.42	3.81713e+06	6.13	2	H	1,3X6α/C5
	2177.74	175022	0.28	1	H	1,3X6α/Y4β
	2177.74	175022	0.28	1	H	1,3X6α/Y4
	1213.42	3.81713e+06	6.13	2	H	1,3X6β/C5
	2177.74	175022	0.28	1	H	1,3X6β/Y4α
	2177.74	175022	0.28	1	H	1,3X6β/Y4
	1213.42	3.81713e+06	6.13	2	H	1,3X6/C5
	2177.74	175022	0.28	1	H	1,3X6/Y4α
	2177.74	175022	0.28	1	H	1,3X6/Y4β
	218.102	41790.3	0.07	1	H	1,5A1α
	218.102	41790.3	0.07	1	H	1,5A1β
	218.102	41790.3	0.07	1	H	1,5A1
	424.145	1.94422e+06	3.12	1	H	1,5A2α
	424.145	1.94422e+06	3.12	1	H	1,5A2β
	424.145	1.94422e+06	3.12	1	H	1,5A2
	336.129	38746.2	0.06	1	H	1,5A3α/Y6α
	336.129	38746.2	0.06	1	H	1,5A3β/Y6β
	336.129	38746.2	0.06	1	H	1,5A3/Y6
	789.274	29406.5	0.05	1	H	1,5A4α
	336.129	38746.2	0.06	1	H	1,5A4α/Y5α
	789.274	29406.5	0.05	1	H	1,5A4/Y4β
	789.274	29406.5	0.05	1	H	1,5A4/Y4
	1212.41	5722089	9.18	2	H	1,5A5
	803.277	134909	0.22	2	H	1,5A5/Y3α
	951.327	60656.8	0.1	1	H	1,5A5/Y3
	1769.61	281656	0.45	1	H	1,5A5/Y4α
	1769.61	281656	0.45	1	H	1,5A5/Y4β
	1769.61	281656	0.45	1	H	1,5A5/Y4
	1972.69	349851	0.56	1	H	1,5A5/Y5α
	985.847	205386	0.33	2	H	1,5A5/Y5α
	1972.69	349851	0.56	1	H	1,5A5/Y5β
	985.847	205386	0.33	2	H	1,5A5/Y5β
	1972.69	349851	0.56	1	H	1,5A5/Y5
	985.847	205386	0.33	2	H	1,5A5/Y5
	2134.73	1.88201e+06	3.02	1	H	1,5A5/Y6α
	1066.87	214762	0.34	2	H	1,5A5/Y6α
	2134.73	1.88201e+06	3.02	1	H	1,5A5/Y6β
	1066.87	214762	0.34	2	H	1,5A5/Y6β
	2134.73	1.88201e+06	3.02	1	H	1,5A5/Y6
	1066.87	214762	0.34	2	H	1,5A5/Y6
	1589.54	49103.2	0.08	1	H	1,5A5/Z3α
	1751.59	165791	0.27	1	H	1,5A5/Z4α
	1751.59	165791	0.27	1	H	1,5A5/Z4β
	1751.59	165791	0.27	1	H	1,5A5/Z4
	1954.68	177700	0.29	1	H	1,5A5/Z5α
	976.836	120088	0.19	2	H	1,5A5/Z5α
	1954.68	177700	0.29	1	H	1,5A5/Z5β
	976.836	120088	0.19	2	H	1,5A5/Z5β
	1954.68	177700	0.29	1	H	1,5A5/Z5
	976.836	120088	0.19	2	H	1,5A5/Z5
	2116.73	196017	0.31	1	H	1,5A5/Z6α
	2116.73	196017	0.31	1	H	1,5A5/Z6β
	2116.73	196017	0.31	1	H	1,5A5/Z6
	1972.69	349851	0.56	1	H	1,5A6/Y4α
	985.847	205386	0.33	2	H	1,5A6/Y4α
	1972.69	349851	0.56	1	H	1,5A6/Y4β
	985.847	205386	0.33	2	H	1,5A6/Y4β
	1972.69	349851	0.56	1	H	1,5A6/Y4
	985.847	205386	0.33	2	H	1,5A6/Y4
	1954.68	177700	0.29	1	H	1,5A6/Z4α
	976.836	120088	0.19	2	H	1,5A6/Z4α
	1954.68	177700	0.29	1	H	1,5A6/Z4β
	976.836	120088	0.19	2	H	1,5A6/Z4β
	1954.68	177700	0.29	1	H	1,5A6/Z4
	976.836	120088	0.19	2	H	1,5A6/Z4
	230.065	42482.1	0.07	1	H	1,5X2/B6
	775.257	178612	0.29	1	H	1,5X3/Y4α
	775.257	178612	0.29	1	H	1,5X4α/Y3
	1225.93	40432.7	0.06	2	H	1,5X5α
	816.947	31543.6	0.05	3	H	1,5X5α
	230.065	42482.1	0.07	1	H	1,5X5α/B3α
	1080.38	38972.5	0.06	2	H	1,5X5α/Y6β
	1080.38	38972.5	0.06	2	H	1,5X5α/Y6
	1225.93	40432.7	0.06	2	H	1,5X5β
	816.947	31543.6	0.05	3	H	1,5X5β
	230.065	42482.1	0.07	1	H	1,5X5β/B3β
	1080.38	38972.5	0.06	2	H	1,5X5β/Y6α
	1080.38	38972.5	0.06	2	H	1,5X5β/Y6
	1225.93	40432.7	0.06	2	H	1,5X5
	816.947	31543.6	0.05	3	H	1,5X5
	230.065	42482.1	0.07	1	H	1,5X5/B3
	1080.38	38972.5	0.06	2	H	1,5X5/Y6α
	1080.38	38972.5	0.06	2	H	1,5X5/Y6β
	885.634	754832	1.21	3	H	1,5X6α
	811.932	32871.5	0.05	3	H	1,5X6α/B6
	1000.83	38857.6	0.06	2	H	1,5X6α/Y4β
	1000.83	38857.6	0.06	2	H	1,5X6α/Y4
	1102.37	703261	1.13	2	H	1,5X6α/Y5β
	1102.37	703261	1.13	2	H	1,5X6α/Y5
	1174.4	62210.1	0.1	2	H	1,5X6α/Z6β
	1174.4	62210.1	0.1	2	H	1,5X6α/Z6
	885.634	754832	1.21	3	H	1,5X6β
	811.932	32871.5	0.05	3	H	1,5X6β/B6
	1000.83	38857.6	0.06	2	H	1,5X6β/Y4α
	1000.83	38857.6	0.06	2	H	1,5X6β/Y4
	1102.37	703261	1.13	2	H	1,5X6β/Y5α
	1102.37	703261	1.13	2	H	1,5X6β/Y5
	1174.4	62210.1	0.1	2	H	1,5X6β/Z6α
	1174.4	62210.1	0.1	2	H	1,5X6β/Z6
	885.634	754832	1.21	3	H	1,5X6
	811.932	32871.5	0.05	3	H	1,5X6/B6
	1000.83	38857.6	0.06	2	H	1,5X6/Y4α
	1000.83	38857.6	0.06	2	H	1,5X6/Y4β
	1102.37	703261	1.13	2	H	1,5X6/Y5α
	1102.37	703261	1.13	2	H	1,5X6/Y5β
	1174.4	62210.1	0.1	2	H	1,5X6/Z6α
	1174.4	62210.1	0.1	2	H	1,5X6/Z6β
	221.065	90468.7	0.15	1	H	2,4A3α/Y6α
	221.065	90468.7	0.15	1	H	2,4A3β/Y6β
	221.065	90468.7	0.15	1	H	2,4A3/Y6
	715.24	632854	1.02	1	H	2,4A4
	357.117	110168	0.18	2	H	2,4A4
	262.092	610686	0.98	1	H	2,4A4/Y5β
	424.145	1.94422e+06	3.12	1	H	2,4A4/Y6β
	244.083	341519	0.55	1	H	2,4A4/Z5β
	406.133	103983	0.17	1	H	2,4A4/Z6β
	1029.85	280980	0.45	2	H	2,4A6/Y5α
	1029.85	280980	0.45	2	H	2,4A6/Y5β
	1029.85	280980	0.45	2	H	2,4A6/Y5
	1110.87	1.41385e+06	2.27	2	H	2,4A6/Y6α
	1110.87	1.41385e+06	2.27	2	H	2,4A6/Y6β
	1110.87	1.41385e+06	2.27	2	H	2,4A6/Y6
	1020.84	127494	0.2	2	H	2,4A6/Z5α
	1020.84	127494	0.2	2	H	2,4A6/Z5β
	1020.84	127494	0.2	2	H	2,4A6/Z5
	1101.87	635384	1.02	2	H	2,4A6/Z6α
	1101.87	635384	1.02	2	H	2,4A6/Z6β
	1101.87	635384	1.02	2	H	2,4A6/Z6
	904.971	496972	0.8	3	H	2,4A7
	262.092	610686	0.98	1	H	2,4A7/Y2
	1029.85	280980	0.45	2	H	2,4A7/Y4α
	1029.85	280980	0.45	2	H	2,4A7/Y4β
	1029.85	280980	0.45	2	H	2,4A7/Y4
	1131.39	464497	0.75	2	H	2,4A7/Y5α
	1131.39	464497	0.75	2	H	2,4A7/Y5β
	1131.39	464497	0.75	2	H	2,4A7/Y5
	1212.41	5722089	9.18	2	H	2,4A7/Y6α
	1212.41	5722089	9.18	2	H	2,4A7/Y6β
	1212.41	5722089	9.18	2	H	2,4A7/Y6
	244.083	341519	0.55	1	H	2,4A7/Z2
	1020.84	127494	0.2	2	H	2,4A7/Z4α
	1020.84	127494	0.2	2	H	2,4A7/Z4β
	1020.84	127494	0.2	2	H	2,4A7/Z4
	1122.38	303040	0.49	2	H	2,4A7/Z5α
	1122.38	303040	0.49	2	H	2,4A7/Z5β
	1122.38	303040	0.49	2	H	2,4A7/Z5
	1203.41	353605	0.57	2	H	2,4A7/Z6α
	1203.41	353605	0.57	2	H	2,4A7/Z6β
	1203.41	353605	0.57	2	H	2,4A7/Z6
	775.257	178612	0.29	1	H	2,4X3α/C4α
	1306.96	310557	0.5	2	H	2,4X3α/C6
	1080.38	38972.5	0.06	2	H	2,4X3α/Y4β
	1080.38	38972.5	0.06	2	H	2,4X3α/Y4
	1253.93	189034	0.3	2	H	2,4X3α/Z6β
	1253.93	189034	0.3	2	H	2,4X3α/Z6
	1080.38	38972.5	0.06	2	H	2,4X3
	775.257	178612	0.29	1	H	2,4X3/C4
	1080.38	38972.5	0.06	2	H	2,4X4α/C6
	1080.38	38972.5	0.06	2	H	2,4X4β/C6
	1080.38	38972.5	0.06	2	H	2,4X4/C6
	775.257	178612	0.29	1	H	2,4X5α/C4α
	1306.96	310557	0.5	2	H	2,4X5α/C6
	1080.38	38972.5	0.06	2	H	2,4X5α/Y4β
	1080.38	38972.5	0.06	2	H	2,4X5α/Y4
	1253.93	189034	0.3	2	H	2,4X5α/Z6β
	1253.93	189034	0.3	2	H	2,4X5α/Z6
	1306.96	310557	0.5	2	H	2,4X5β/C6
	1080.38	38972.5	0.06	2	H	2,4X5β/Y4α
	1080.38	38972.5	0.06	2	H	2,4X5β/Y4
	1253.93	189034	0.3	2	H	2,4X5β/Z6α
	1253.93	189034	0.3	2	H	2,4X5β/Z6
	1306.96	310557	0.5	2	H	2,4X5/C6
	1080.38	38972.5	0.06	2	H	2,4X5/Y4α
	1080.38	38972.5	0.06	2	H	2,4X5/Y4β
	1253.93	189034	0.3	2	H	2,4X5/Z6α
	1253.93	189034	0.3	2	H	2,4X5/Z6β
	924.979	2.23176e+06	3.58	3	H	2,4X6α
	554.173	35454.1	0.06	1	H	2,4X6α/B3α
	851.282	209142	0.34	3	H	2,4X6α/B6
	572.184	127275	0.2	1	H	2,4X6α/C3α
	857.285	651506	1.05	3	H	2,4X6α/C6
	2323.82	54781.2	0.09	1	H	2,4X6α/Y5β
	1161.4	160523	0.26	2	H	2,4X6α/Y5β
	2323.82	54781.2	0.09	1	H	2,4X6α/Y5
	1161.4	160523	0.26	2	H	2,4X6α/Y5
	1242.42	7578881	12.16	2	H	2,4X6α/Y6β
	1242.42	7578881	12.16	2	H	2,4X6α/Y6
	1233.42	1.08828e+06	1.75	2	H	2,4X6α/Z6β
	1233.42	1.08828e+06	1.75	2	H	2,4X6α/Z6
	924.979	2.23176e+06	3.58	3	H	2,4X6β
	554.173	35454.1	0.06	1	H	2,4X6β/B3β
	851.282	209142	0.34	3	H	2,4X6β/B6
	572.184	127275	0.2	1	H	2,4X6β/C3β
	857.285	651506	1.05	3	H	2,4X6β/C6
	2323.82	54781.2	0.09	1	H	2,4X6β/Y5α
	1161.4	160523	0.26	2	H	2,4X6β/Y5α
	2323.82	54781.2	0.09	1	H	2,4X6β/Y5
	1161.4	160523	0.26	2	H	2,4X6β/Y5
	1242.42	7578881	12.16	2	H	2,4X6β/Y6α
	1242.42	7578881	12.16	2	H	2,4X6β/Y6
	1233.42	1.08828e+06	1.75	2	H	2,4X6β/Z6α
	1233.42	1.08828e+06	1.75	2	H	2,4X6β/Z6
	924.979	2.23176e+06	3.58	3	H	2,4X6
	554.173	35454.1	0.06	1	H	2,4X6/B3
	851.282	209142	0.34	3	H	2,4X6/B6
	572.184	127275	0.2	1	H	2,4X6/C3
	857.285	651506	1.05	3	H	2,4X6/C6
	2323.82	54781.2	0.09	1	H	2,4X6/Y5α
	1161.4	160523	0.26	2	H	2,4X6/Y5α
	2323.82	54781.2	0.09	1	H	2,4X6/Y5β
	1161.4	160523	0.26	2	H	2,4X6/Y5β
	1242.42	7578881	12.16	2	H	2,4X6/Y6α
	1242.42	7578881	12.16	2	H	2,4X6/Y6β
	1233.42	1.08828e+06	1.75	2	H	2,4X6/Z6α
	1233.42	1.08828e+06	1.75	2	H	2,4X6/Z6β
	364.125	402168	0.65	1	H	3,5A2α
	364.125	402168	0.65	1	H	3,5A2β
	364.125	402168	0.65	1	H	3,5A2
	526.178	59771.7	0.1	1	H	3,5A3α
	526.178	59771.7	0.1	1	H	3,5A3β
	526.178	59771.7	0.1	1	H	3,5A3
	276.108	37207.4	0.06	1	H	3,5A4/Y5β
	1871.65	50194	0.08	1	H	3,5A6/Y4α
	1871.65	50194	0.08	1	H	3,5A6/Y4β
	1871.65	50194	0.08	1	H	3,5A6/Y4
	2074.71	1.07092e+06	1.72	1	H	3,5A6/Y5α
	2074.71	1.07092e+06	1.72	1	H	3,5A6/Y5β
	2074.71	1.07092e+06	1.72	1	H	3,5A6/Y5
	276.108	37207.4	0.06	1	H	3,5A7/Y2
	1912.67	102264	0.16	1	H	3,5A7/Y3α
	2074.71	1.07092e+06	1.72	1	H	3,5A7/Y4α
	2074.71	1.07092e+06	1.72	1	H	3,5A7/Y4β
	2074.71	1.07092e+06	1.72	1	H	3,5A7/Y4
	2277.78	214737	0.34	1	H	3,5A7/Y5α
	2277.78	214737	0.34	1	H	3,5A7/Y5β
	2277.78	214737	0.34	1	H	3,5A7/Y5
	1255.93	63283.3	0.1	2	H	3,5X3α/Y6β
	1255.93	63283.3	0.1	2	H	3,5X3α/Y6
	745.251	722036	1.16	2	H	3,5X3/Y4α
	1473.5	49667.6	0.08	1	H	3,5X3/Z4α
	290.087	62313912	100	1	H	3,5X4α/B4α
	308.098	123982	0.2	1	H	3,5X4α/C4α
	1020.36	42272.3	0.07	2	H	3,5X4α/Z6β
	1020.36	42272.3	0.07	2	H	3,5X4α/Z6
	1020.36	42272.3	0.07	2	H	3,5X4β/Z6α
	1020.36	42272.3	0.07	2	H	3,5X4β/Z6
	1020.36	42272.3	0.07	2	H	3,5X4/Z6α
	1020.36	42272.3	0.07	2	H	3,5X4/Z6β
	1255.93	63283.3	0.1	2	H	3,5X5α
	290.087	62313912	100	1	H	3,5X5α/B3α
	452.14	140761	0.23	1	H	3,5X5α/B4α
	308.098	123982	0.2	1	H	3,5X5α/C3α
	470.151	211168	0.34	1	H	3,5X5α/C4α
	1038.36	174294	0.28	1	H	3,5X5α/Y3
	1020.36	42272.3	0.07	2	H	3,5X5α/Z5β
	1020.36	42272.3	0.07	2	H	3,5X5α/Z5
	1101.39	191246	0.31	2	H	3,5X5α/Z6β
	1101.39	191246	0.31	2	H	3,5X5α/Z6
	1255.93	63283.3	0.1	2	H	3,5X5β
	290.087	62313912	100	1	H	3,5X5β/B3β
	308.098	123982	0.2	1	H	3,5X5β/C3β
	1020.36	42272.3	0.07	2	H	3,5X5β/Z5α
	1020.36	42272.3	0.07	2	H	3,5X5β/Z5
	1101.39	191246	0.31	2	H	3,5X5β/Z6α
	1101.39	191246	0.31	2	H	3,5X5β/Z6
	1255.93	63283.3	0.1	2	H	3,5X5
	290.087	62313912	100	1	H	3,5X5/B3
	308.098	123982	0.2	1	H	3,5X5/C3
	1020.36	42272.3	0.07	2	H	3,5X5/Z5α
	1020.36	42272.3	0.07	2	H	3,5X5/Z5β
	1101.39	191246	0.31	2	H	3,5X5/Z6α
	1101.39	191246	0.31	2	H	3,5X5/Z6β
	290.087	62313912	100	1	H	B1α
	290.087	62313912	100	1	H	B1β
	290.087	62313912	100	1	H	B1
	452.14	140761	0.23	1	H	B2α
	452.14	140761	0.23	1	H	B2β
	452.14	140761	0.23	1	H	B2
	655.22	1.479e+06	2.37	1	H	B3α
	202.071	871051	1.4	1	H	B3α/Y5α
	364.125	402168	0.65	1	H	B3α/Y6α
	184.06	209509	0.34	1	H	B3α/Z5α
	655.22	1.479e+06	2.37	1	H	B3β
	202.071	871051	1.4	1	H	B3β/Y5β
	364.125	402168	0.65	1	H	B3β/Y6β
	184.06	209509	0.34	1	H	B3β/Z5β
	655.22	1.479e+06	2.37	1	H	B3
	202.071	871051	1.4	1	H	B3/Y5
	364.125	402168	0.65	1	H	B3/Y6
	184.06	209509	0.34	1	H	B3/Z5
	364.125	402168	0.65	1	H	B4α/Y5α
	526.178	59771.7	0.1	1	H	B4α/Y6α
	508.167	33826.7	0.05	1	H	B4α/Z6α
	1473.5	49667.6	0.08	1	H	B4
	799.262	46882.5	0.08	1	H	B4/Z4β
	799.262	46882.5	0.08	1	H	B4/Z4
	817.274	156992	0.25	3	H	B5
	979.325	241891	0.39	1	H	B5/Y3
	999.84	58308.4	0.09	2	H	B5/Y5α
	999.84	58308.4	0.09	2	H	B5/Y5β
	999.84	58308.4	0.09	2	H	B5/Y5
	1080.87	272041	0.44	2	H	B5/Y6α
	1080.87	272041	0.44	2	H	B5/Y6β
	1080.87	272041	0.44	2	H	B5/Y6
	961.313	610170	0.98	1	H	B5/Z3
	1071.86	230543	0.37	2	H	B5/Z6α
	1071.86	230543	0.37	2	H	B5/Z6β
	1071.86	230543	0.37	2	H	B5/Z6
	884.966	640161	1.03	3	H	B6
	202.071	871051	1.4	1	H	B6/Y2
	999.84	58308.4	0.09	2	H	B6/Y4α
	999.84	58308.4	0.09	2	H	B6/Y4β
	999.84	58308.4	0.09	2	H	B6/Y4
	1101.39	191246	0.31	2	H	B6/Y5α
	1101.39	191246	0.31	2	H	B6/Y5β
	1101.39	191246	0.31	2	H	B6/Y5
	1182.4	3.90316e+06	6.26	2	H	B6/Y6α
	1182.4	3.90316e+06	6.26	2	H	B6/Y6β
	1182.4	3.90316e+06	6.26	2	H	B6/Y6
	184.06	209509	0.34	1	H	B6/Z2
	1173.4	135197	0.22	2	H	B6/Z6α
	1173.4	135197	0.22	2	H	B6/Z6β
	1173.4	135197	0.22	2	H	B6/Z6
	308.098	123982	0.2	1	H	C1α
	308.098	123982	0.2	1	H	C1β
	308.098	123982	0.2	1	H	C1
	470.151	211168	0.34	1	H	C2α
	179.055	1.11581e+06	1.79	1	H	C2α/Y6α
	470.151	211168	0.34	1	H	C2β
	179.055	1.11581e+06	1.79	1	H	C2β/Y6β
	470.151	211168	0.34	1	H	C2
	179.055	1.11581e+06	1.79	1	H	C2/Y6
	673.229	324378	0.52	1	H	C3α
	220.081	293189	0.47	1	H	C3α/Y5α
	382.134	133661	0.21	1	H	C3α/Y6α
	202.071	871051	1.4	1	H	C3α/Z5α
	364.125	402168	0.65	1	H	C3α/Z6α
	673.229	324378	0.52	1	H	C3β
	220.081	293189	0.47	1	H	C3β/Y5β
	382.134	133661	0.21	1	H	C3β/Y6β
	202.071	871051	1.4	1	H	C3β/Z5β
	364.125	402168	0.65	1	H	C3β/Z6β
	673.229	324378	0.52	1	H	C3
	220.081	293189	0.47	1	H	C3/Y5
	382.134	133661	0.21	1	H	C3/Y6
	202.071	871051	1.4	1	H	C3/Z5
	364.125	402168	0.65	1	H	C3/Z6
	835.283	430755	0.69	1	H	C4α
	179.055	1.11581e+06	1.79	1	H	C4α/Y4α
	382.134	133661	0.21	1	H	C4α/Y5α
	364.125	402168	0.65	1	H	C4α/Z5α
	526.178	59771.7	0.1	1	H	C4α/Z6α
	745.251	722036	1.16	2	H	C4
	835.283	430755	0.69	1	H	C4/Y4β
	835.283	430755	0.69	1	H	C4/Y4
	1038.36	174294	0.28	1	H	C4/Y5β
	1038.36	174294	0.28	1	H	C4/Y5
	1200.41	1.47344e+06	2.36	1	H	C4/Y6β
	1200.41	1.47344e+06	2.36	1	H	C4/Y6
	1235.43	45703.2	0.07	2	H	C5
	823.28	442326	0.71	3	H	C5
	1008.85	36865.7	0.06	2	H	C5/Y5α
	1008.85	36865.7	0.06	2	H	C5/Y5β
	1008.85	36865.7	0.06	2	H	C5/Y5
	1089.87	826493	1.33	2	H	C5/Y6α
	1089.87	826493	1.33	2	H	C5/Y6β
	1089.87	826493	1.33	2	H	C5/Y6
	979.325	241891	0.39	1	H	C5/Z3
	999.84	58308.4	0.09	2	H	C5/Z5α
	999.84	58308.4	0.09	2	H	C5/Z5β
	999.84	58308.4	0.09	2	H	C5/Z5
	1080.87	272041	0.44	2	H	C5/Z6α
	1080.87	272041	0.44	2	H	C5/Z6β
	1080.87	272041	0.44	2	H	C5/Z6
	890.97	369119	0.59	3	H	C6
	220.081	293189	0.47	1	H	C6/Y2
	1200.41	1.47344e+06	2.36	1	H	C6/Y3
	1008.85	36865.7	0.06	2	H	C6/Y4α
	1008.85	36865.7	0.06	2	H	C6/Y4β
	1008.85	36865.7	0.06	2	H	C6/Y4
	1191.41	754981	1.21	2	H	C6/Y6α
	1191.41	754981	1.21	2	H	C6/Y6β
	1191.41	754981	1.21	2	H	C6/Y6
	202.071	871051	1.4	1	H	C6/Z2
	999.84	58308.4	0.09	2	H	C6/Z4α
	999.84	58308.4	0.09	2	H	C6/Z4β
	999.84	58308.4	0.09	2	H	C6/Z4
	1101.39	191246	0.31	2	H	C6/Z5α
	1101.39	191246	0.31	2	H	C6/Z5β
	1101.39	191246	0.31	2	H	C6/Z5
	1182.4	3.90316e+06	6.26	2	H	C6/Z6α
	1182.4	3.90316e+06	6.26	2	H	C6/Z6β
	1182.4	3.90316e+06	6.26	2	H	C6/Z6
	220.081	293189	0.47	1	H	Y1
	1547.54	42614.1	0.07	1	H	Y4α/Z4β
	1547.54	42614.1	0.07	1	H	Y4α/Z4
	1912.67	102264	0.16	1	H	Y4α/Z6β
	1912.67	102264	0.16	1	H	Y4α/Z6
	1547.54	42614.1	0.07	1	H	Y4β/Z4
	1912.67	102264	0.16	1	H	Y4β/Z6α
	1912.67	102264	0.16	1	H	Y4β/Z6
	1912.67	102264	0.16	1	H	Y4/Z6α
	1912.67	102264	0.16	1	H	Y4/Z6β
	1292.95	691478	1.11	2	H	Y6α
	2295.81	354353	0.57	1	H	Y6α/Y6β
	2295.81	354353	0.57	1	H	Y6α/Y6
	2277.78	214737	0.34	1	H	Y6α/Z6β
	2277.78	214737	0.34	1	H	Y6α/Z6
	1292.95	691478	1.11	2	H	Y6β
	2295.81	354353	0.57	1	H	Y6β/Y6
	2277.78	214737	0.34	1	H	Y6β/Z6
	1292.95	691478	1.11	2	H	Y6
	202.071	871051	1.4	1	H	Z1
	1020.36	42272.3	0.07	2	H	Z3α
	1101.39	191246	0.31	2	H	Z4α
	1547.54	42614.1	0.07	1	H	Z4α/Y4β
	1547.54	42614.1	0.07	1	H	Z4α/Y4
	1912.67	102264	0.16	1	H	Z4α/Y6β
	1912.67	102264	0.16	1	H	Z4α/Y6
	1101.39	191246	0.31	2	H	Z4β
	1547.54	42614.1	0.07	1	H	Z4β/Y4
	1912.67	102264	0.16	1	H	Z4β/Y6α
	1912.67	102264	0.16	1	H	Z4β/Y6
	1101.39	191246	0.31	2	H	Z4
	1912.67	102264	0.16	1	H	Z4/Y6α
	1912.67	102264	0.16	1	H	Z4/Y6β
	1283.94	558632	0.9	2	H	Z6α
	2277.78	214737	0.34	1	H	Z6α/Y6β
	2277.78	214737	0.34	1	H	Z6α/Y6
	1283.94	558632	0.9	2	H	Z6β
	2277.78	214737	0.34	1	H	Z6β/Y6
	1283.94	558632	0.9	2	H	Z6
	220.081	293189	0.47	1	H	0,2A1α
	220.081	293189	0.47	1	H	0,2A1β
	220.081	293189	0.47	1	H	0,2A1
	572.184	127275	0.2	1	H	0,2A3α
	281.087	36971	0.06	1	H	0,2A3α/Y6α
	263.076	140224	0.23	1	H	0,2A3α/Z6α
	572.184	127275	0.2	1	H	0,2A3β
	281.087	36971	0.06	1	H	0,2A3β/Y6β
	263.076	140224	0.23	1	H	0,2A3β/Z6β
	572.184	127275	0.2	1	H	0,2A3
	281.087	36971	0.06	1	H	0,2A3/Y6
	263.076	140224	0.23	1	H	0,2A3/Z6
	775.257	178612	0.29	1	H	0,2A4
	466.156	171945	0.28	1	H	0,2A4/Z6β
	857.285	651506	1.05	3	H	0,2A6
	1140.88	2.45225e+06	3.94	2	H	0,2A6/Y6α
	1140.88	2.45225e+06	3.94	2	H	0,2A6/Y6β
	1140.88	2.45225e+06	3.94	2	H	0,2A6/Y6
	1131.88	1.43736e+06	2.31	2	H	0,2A6/Z6α
	1131.88	1.43736e+06	2.31	2	H	0,2A6/Z6β
	1131.88	1.43736e+06	2.31	2	H	0,2A6/Z6
	924.979	2.23176e+06	3.58	3	H	0,2A7
	2323.82	54781.2	0.09	1	H	0,2A7/Y5α
	1161.4	160523	0.26	2	H	0,2A7/Y5α
	2323.82	54781.2	0.09	1	H	0,2A7/Y5β
	1161.4	160523	0.26	2	H	0,2A7/Y5β
	2323.82	54781.2	0.09	1	H	0,2A7/Y5
	1161.4	160523	0.26	2	H	0,2A7/Y5
	1242.42	7578881	12.16	2	H	0,2A7/Y6α
	1242.42	7578881	12.16	2	H	0,2A7/Y6β
	1242.42	7578881	12.16	2	H	0,2A7/Y6
	1233.42	1.08828e+06	1.75	2	H	0,2A7/Z6α
	1233.42	1.08828e+06	1.75	2	H	0,2A7/Z6β
	1233.42	1.08828e+06	1.75	2	H	0,2A7/Z6
	244.083	341519	0.55	1	H	0,2X2/B6
	262.092	610686	0.98	1	H	0,2X2/C6
	697.23	61951.2	0.1	1	H	0,2X3α/B4α
	715.24	632854	1.02	1	H	0,2X3α/C4α
	357.117	110168	0.18	2	H	0,2X3α/C4α
	1142.89	120444	0.19	2	H	0,2X3α/Z5β
	1142.89	120444	0.19	2	H	0,2X3α/Z5
	697.23	61951.2	0.1	1	H	0,2X3/B4
	715.24	632854	1.02	1	H	0,2X3/C4
	357.117	110168	0.18	2	H	0,2X3/C4
	244.083	341519	0.55	1	H	0,2X4α/B4α
	262.092	610686	0.98	1	H	0,2X4α/C4α
	244.083	341519	0.55	1	H	0,2X5α/B3α
	406.133	103983	0.17	1	H	0,2X5α/B4α
	1020.84	127494	0.2	2	H	0,2X5α/B5
	1122.38	303040	0.49	2	H	0,2X5α/B6
	262.092	610686	0.98	1	H	0,2X5α/C3α
	424.145	1.94422e+06	3.12	1	H	0,2X5α/C4α
	1029.85	280980	0.45	2	H	0,2X5α/C5
	1131.39	464497	0.75	2	H	0,2X5α/C6
	244.083	341519	0.55	1	H	0,2X5β/B3β
	1020.84	127494	0.2	2	H	0,2X5β/B5
	1122.38	303040	0.49	2	H	0,2X5β/B6
	262.092	610686	0.98	1	H	0,2X5β/C3β
	1029.85	280980	0.45	2	H	0,2X5β/C5
	1131.39	464497	0.75	2	H	0,2X5β/C6
	244.083	341519	0.55	1	H	0,2X5/B3
	1020.84	127494	0.2	2	H	0,2X5/B5
	1122.38	303040	0.49	2	H	0,2X5/B6
	262.092	610686	0.98	1	H	0,2X5/C3
	1029.85	280980	0.45	2	H	0,2X5/C5
	1131.39	464497	0.75	2	H	0,2X5/C6
	884.966	640161	1.03	3	H	0,2X6α
	811.267	96867.5	0.16	3	H	0,2X6α/B6
	452.14	140761	0.23	1	H	0,2X6α/C3α
	817.274	156992	0.25	3	H	0,2X6α/C6
	999.84	58308.4	0.09	2	H	0,2X6α/Y4β
	999.84	58308.4	0.09	2	H	0,2X6α/Y4
	1101.39	191246	0.31	2	H	0,2X6α/Y5β
	1101.39	191246	0.31	2	H	0,2X6α/Y5
	1182.4	3.90316e+06	6.26	2	H	0,2X6α/Y6β
	1182.4	3.90316e+06	6.26	2	H	0,2X6α/Y6
	1173.4	135197	0.22	2	H	0,2X6α/Z6β
	1173.4	135197	0.22	2	H	0,2X6α/Z6
	884.966	640161	1.03	3	H	0,2X6β
	811.267	96867.5	0.16	3	H	0,2X6β/B6
	452.14	140761	0.23	1	H	0,2X6β/C3β
	817.274	156992	0.25	3	H	0,2X6β/C6
	999.84	58308.4	0.09	2	H	0,2X6β/Y4α
	999.84	58308.4	0.09	2	H	0,2X6β/Y4
	1101.39	191246	0.31	2	H	0,2X6β/Y5α
	1101.39	191246	0.31	2	H	0,2X6β/Y5
	1182.4	3.90316e+06	6.26	2	H	0,2X6β/Y6α
	1182.4	3.90316e+06	6.26	2	H	0,2X6β/Y6
	1173.4	135197	0.22	2	H	0,2X6β/Z6α
	1173.4	135197	0.22	2	H	0,2X6β/Z6
	884.966	640161	1.03	3	H	0,2X6
	811.267	96867.5	0.16	3	H	0,2X6/B6
	452.14	140761	0.23	1	H	0,2X6/C3
	817.274	156992	0.25	3	H	0,2X6/C6
	999.84	58308.4	0.09	2	H	0,2X6/Y4α
	999.84	58308.4	0.09	2	H	0,2X6/Y4β
	1101.39	191246	0.31	2	H	0,2X6/Y5α
	1101.39	191246	0.31	2	H	0,2X6/Y5β
	1182.4	3.90316e+06	6.26	2	H	0,2X6/Y6α
	1182.4	3.90316e+06	6.26	2	H	0,2X6/Y6β
	1173.4	135197	0.22	2	H	0,2X6/Z6α
	1173.4	135197	0.22	2	H	0,2X6/Z6β
	221.065	90468.7	0.15	1	H	0,4A5/Y4α
	424.145	1.94422e+06	3.12	1	H	0,4A5/Y5α
	586.198	143304	0.23	1	H	0,4A5/Y6α
	406.133	103983	0.17	1	H	0,4A5/Z5α
	1306.96	310557	0.5	2	H	0,4X1/C6
	775.257	178612	0.29	1	H	0,4X3α/C4α
	1306.96	310557	0.5	2	H	0,4X3α/C6
	1080.38	38972.5	0.06	2	H	0,4X3α/Y4β
	1080.38	38972.5	0.06	2	H	0,4X3α/Y4
	1253.93	189034	0.3	2	H	0,4X3α/Z6β
	1253.93	189034	0.3	2	H	0,4X3α/Z6
	1306.96	310557	0.5	2	H	0,4X3/C6
	1080.38	38972.5	0.06	2	H	0,4X3/Y4α
	1253.93	189034	0.3	2	H	0,4X3/Z6α
	775.257	178612	0.29	1	H	0,4X4α/C4α
	1306.96	310557	0.5	2	H	0,4X4α/C6
	1080.38	38972.5	0.06	2	H	0,4X4α/Y4β
	1080.38	38972.5	0.06	2	H	0,4X4α/Y4
	1253.93	189034	0.3	2	H	0,4X4α/Z6β
	1253.93	189034	0.3	2	H	0,4X4α/Z6
	1306.96	310557	0.5	2	H	0,4X4β/C6
	1080.38	38972.5	0.06	2	H	0,4X4β/Y4α
	1080.38	38972.5	0.06	2	H	0,4X4β/Y4
	1253.93	189034	0.3	2	H	0,4X4β/Z6α
	1253.93	189034	0.3	2	H	0,4X4β/Z6
	1306.96	310557	0.5	2	H	0,4X4/C6
	1080.38	38972.5	0.06	2	H	0,4X4/Y4α
	1080.38	38972.5	0.06	2	H	0,4X4/Y4β
	1253.93	189034	0.3	2	H	0,4X4/Z6α
	1253.93	189034	0.3	2	H	0,4X4/Z6β
	466.156	171945	0.28	1	H	0,4X5α/B4α
	2323.82	54781.2	0.09	1	H	0,4X5α/C6
	1161.4	160523	0.26	2	H	0,4X5α/C6
	2323.82	54781.2	0.09	1	H	0,4X5β/C6
	1161.4	160523	0.26	2	H	0,4X5β/C6
	2323.82	54781.2	0.09	1	H	0,4X5/C6
	1161.4	160523	0.26	2	H	0,4X5/C6
	170.044	2.54407e+06	4.08	1	H	0,4X6α/B1α
	697.23	61951.2	0.1	1	H	0,4X6α/B4α
	715.24	632854	1.02	1	H	0,4X6α/C4α
	357.117	110168	0.18	2	H	0,4X6α/C4α
	1142.89	120444	0.19	2	H	0,4X6α/Z5β
	1142.89	120444	0.19	2	H	0,4X6α/Z5
	170.044	2.54407e+06	4.08	1	H	0,4X6β/B1β
	1142.89	120444	0.19	2	H	0,4X6β/Z5α
	1142.89	120444	0.19	2	H	0,4X6β/Z5
	170.044	2.54407e+06	4.08	1	H	0,4X6/B1
	1142.89	120444	0.19	2	H	0,4X6/Z5α
	1142.89	120444	0.19	2	H	0,4X6/Z5β
	715.24	632854	1.02	1	H	1,3A4α
	357.117	110168	0.18	2	H	1,3A4α
	262.092	610686	0.98	1	H	1,3A4α/Y5α
	424.145	1.94422e+06	3.12	1	H	1,3A4α/Y6α
	244.083	341519	0.55	1	H	1,3A4α/Z5α
	406.133	103983	0.17	1	H	1,3A4α/Z6α
