# Supplementary material for: Highly-sensitive label-free deep profiling of N-glycans released from biomedically-relevant samples
Source: Nat Commun. 2023 Mar 23;14:1618. doi: 10.1038/s41467-023-37365-4 (PMC10036494; doi:10.1038/s41467-023-37365-4)
Supplement: Supplementary file 7 — Supplementary Data 5 [file 41467_2023_37365_MOESM7_ESM.xlsx]

## Sheet: A3G3S5
	m/z	Intensity	Relative Intensity %	Charge State	Adduct	Fragment Name
	218.102	3616.2	0.05	1	H	1,5A1α
	218.102	3616.2	0.05	1	H	1,5A1β
	218.102	3616.2	0.05	1	H	1,5A1
	218.102	3616.2	0.05	1	H	1,5A2α'
	424.145	102913	1.37	1	H	1,5A2α
	424.145	102913	1.37	1	H	1,5A2β
	218.102	3616.2	0.05	1	H	1,5A2γ
	424.145	102913	1.37	1	H	1,5A2
	1029.85	45419.2	0.6	2	H	1,5A5/Y4α
	1029.85	45419.2	0.6	2	H	1,5A5/Y4
	904.972	411571	5.47	3	H	1,5A5/Y5α'
	904.972	411571	5.47	3	H	1,5A5/Y5γ
	904.972	411571	5.47	3	H	1,5A5/Y6α
	904.972	411571	5.47	3	H	1,5A5/Y6β
	904.972	411571	5.47	3	H	1,5A5/Y6
	1020.84	32425.6	0.43	2	H	1,5A5/Z4α
	1020.84	32425.6	0.43	2	H	1,5A5/Z4
	1348.96	32226.4	0.43	2	H	1,5A5/Z5α'
	898.969	19595.7	0.26	3	H	1,5A5/Z5α'
	1348.96	32226.4	0.43	2	H	1,5A5/Z5γ
	898.969	19595.7	0.26	3	H	1,5A5/Z5γ
	1348.96	32226.4	0.43	2	H	1,5A5/Z6α
	898.969	19595.7	0.26	3	H	1,5A5/Z6α
	1348.96	32226.4	0.43	2	H	1,5A5/Z6β
	898.969	19595.7	0.26	3	H	1,5A5/Z6β
	1348.96	32226.4	0.43	2	H	1,5A5/Z6
	898.969	19595.7	0.26	3	H	1,5A5/Z6
	1131.39	34023.9	0.45	2	H	1,5A6/Y4α
	1131.39	34023.9	0.45	2	H	1,5A6/Y4
	1122.38	40520.9	0.54	2	H	1,5A6/Z4α
	1122.38	40520.9	0.54	2	H	1,5A6/Z4
	1142.9	20703.8	0.28	2	H	1,5A7/Z3α
	230.066	3275.18	0.04	1	H	1,5X2/B6
	1954.66	14237.9	0.19	1	H	1,5X3α/B5
	775.259	7316.03	0.1	1	H	1,5X3/Y4α
	846.286	11813.6	0.16	3	H	1,5X4α
	775.259	7316.03	0.1	1	H	1,5X4α/Y3
	1124.38	21120.7	0.28	2	H	1,5X4α/Y5γ
	1124.38	21120.7	0.28	2	H	1,5X4α/Y6β
	1124.38	21120.7	0.28	2	H	1,5X4α/Y6
	846.286	11813.6	0.16	3	H	1,5X4β/Y5α'
	846.286	11813.6	0.16	3	H	1,5X4β/Y5γ
	846.286	11813.6	0.16	3	H	1,5X4β/Y6α
	846.286	11813.6	0.16	3	H	1,5X4β/Y6
	846.286	11813.6	0.16	3	H	1,5X4
	1124.38	21120.7	0.28	2	H	1,5X4/Y5α'
	1124.38	21120.7	0.28	2	H	1,5X4/Y6α
	1124.38	21120.7	0.28	2	H	1,5X4/Y6β
	913.977	14000.1	0.19	3	H	1,5X5α/Y5α'
	913.977	14000.1	0.19	3	H	1,5X5α/Y5γ
	913.977	14000.1	0.19	3	H	1,5X5α/Y6β
	913.977	14000.1	0.19	3	H	1,5X5α/Y6
	230.066	3275.18	0.04	1	H	1,5X5β/B3β
	913.977	14000.1	0.19	3	H	1,5X5β/Y5α'
	913.977	14000.1	0.19	3	H	1,5X5β/Y5γ
	913.977	14000.1	0.19	3	H	1,5X5β/Y6α
	913.977	14000.1	0.19	3	H	1,5X5β/Y6
	913.977	14000.1	0.19	3	H	1,5X5/Y5α'
	913.977	14000.1	0.19	3	H	1,5X5/Y5γ
	913.977	14000.1	0.19	3	H	1,5X5/Y6α
	913.977	14000.1	0.19	3	H	1,5X5/Y6β
	715.241	21536	0.29	1	H	2,4A4/Y5γ
	715.241	21536	0.29	1	H	2,4A4/Y6
	697.231	11910.5	0.16	1	H	2,4A4/Z5γ
	697.231	11910.5	0.16	1	H	2,4A4/Z6
	934.316	5666.83	0.08	3	H	2,4A6/Y5α'
	934.316	5666.83	0.08	3	H	2,4A6/Y5γ
	934.316	5666.83	0.08	3	H	2,4A6/Y6α
	934.316	5666.83	0.08	3	H	2,4A6/Y6β
	934.316	5666.83	0.08	3	H	2,4A6/Y6
	262.092	19473.7	0.26	1	H	2,4A7/Y2
	244.081	12712.1	0.17	1	H	2,4A7/Z2
	996.001	13760.5	0.18	3	H	2,4A7/Z5α'
	996.001	13760.5	0.18	3	H	2,4A7/Z5γ
	996.001	13760.5	0.18	3	H	2,4A7/Z6α
	996.001	13760.5	0.18	3	H	2,4A7/Z6β
	996.001	13760.5	0.18	3	H	2,4A7/Z6
	913.977	14000.1	0.19	3	H	2,4X3α/Y4β
	1225.92	33998.5	0.45	2	H	2,4X3α/Y4
	981.67	4400.22	0.06	3	H	2,4X3α/Y5β
	981.67	4400.22	0.06	3	H	2,4X3α/Y5
	1225.92	33998.5	0.45	2	H	2,4X3
	775.259	7316.03	0.1	1	H	2,4X3/C4
	1124.38	21120.7	0.28	2	H	2,4X3/C6
	981.67	4400.22	0.06	3	H	2,4X4α
	846.286	11813.6	0.16	3	H	2,4X4α/C5
	913.977	14000.1	0.19	3	H	2,4X4α/C6
	1144.89	17553.9	0.23	2	H	2,4X4α/Y4β
	1246.43	28509.1	0.38	2	H	2,4X4α/Y5β
	1327.47	23349.8	0.31	2	H	2,4X4α/Y5γ
	1246.43	28509.1	0.38	2	H	2,4X4α/Y5
	1327.47	23349.8	0.31	2	H	2,4X4α/Y6β
	1327.47	23349.8	0.31	2	H	2,4X4α/Y6
	1135.89	4815.65	0.06	2	H	2,4X4α/Z4β
	981.67	4400.22	0.06	3	H	2,4X4β
	846.286	11813.6	0.16	3	H	2,4X4β/C5
	913.977	14000.1	0.19	3	H	2,4X4β/C6
	1327.47	23349.8	0.31	2	H	2,4X4β/Y5α'
	1246.43	28509.1	0.38	2	H	2,4X4β/Y5α
	1327.47	23349.8	0.31	2	H	2,4X4β/Y5γ
	1246.43	28509.1	0.38	2	H	2,4X4β/Y5
	1327.47	23349.8	0.31	2	H	2,4X4β/Y6α
	1327.47	23349.8	0.31	2	H	2,4X4β/Y6
	981.67	4400.22	0.06	3	H	2,4X4
	846.286	11813.6	0.16	3	H	2,4X4/C5
	913.977	14000.1	0.19	3	H	2,4X4/C6
	1144.89	17553.9	0.23	2	H	2,4X4/Y4β
	1327.47	23349.8	0.31	2	H	2,4X4/Y5α'
	1246.43	28509.1	0.38	2	H	2,4X4/Y5α
	1246.43	28509.1	0.38	2	H	2,4X4/Y5β
	1327.47	23349.8	0.31	2	H	2,4X4/Y6α
	1327.47	23349.8	0.31	2	H	2,4X4/Y6β
	1135.89	4815.65	0.06	2	H	2,4X4/Z4β
	900.31	3816.73	0.05	3	H	2,4X5α'/Y4β
	1205.41	7120.38	0.09	2	H	2,4X5α'/Y4
	968.003	28616.5	0.38	3	H	2,4X5α'/Y5α
	968.003	28616.5	0.38	3	H	2,4X5α'/Y5β
	968.003	28616.5	0.38	3	H	2,4X5α'/Y5
	1196.41	19612.7	0.26	2	H	2,4X5α'/Z4
	1016.01	12115.6	0.16	3	H	2,4X5α'/Z5γ
	1016.01	12115.6	0.16	3	H	2,4X5α'/Z6α
	1016.01	12115.6	0.16	3	H	2,4X5α'/Z6β
	1016.01	12115.6	0.16	3	H	2,4X5α'/Z6
	775.259	7316.03	0.1	1	H	2,4X5α/C4α
	900.31	3816.73	0.05	3	H	2,4X5α/C5
	968.003	28616.5	0.38	3	H	2,4X5α/C6
	1225.92	33998.5	0.45	2	H	2,4X5α/Y4β
	1327.47	23349.8	0.31	2	H	2,4X5α/Y5β
	1327.47	23349.8	0.31	2	H	2,4X5α/Y5
	932.648	25955.4	0.34	3	H	2,4X5α/Z5α'
	932.648	25955.4	0.34	3	H	2,4X5α/Z5γ
	932.648	25955.4	0.34	3	H	2,4X5α/Z6β
	932.648	25955.4	0.34	3	H	2,4X5α/Z6
	1144.89	17553.9	0.23	2	H	2,4X5β/Y3α
	1225.92	33998.5	0.45	2	H	2,4X5β/Y4α
	1225.92	33998.5	0.45	2	H	2,4X5β/Y4
	981.67	4400.22	0.06	3	H	2,4X5β/Y5α
	981.67	4400.22	0.06	3	H	2,4X5β/Y5
	1135.89	4815.65	0.06	2	H	2,4X5β/Z3α
	1124.38	21120.7	0.28	2	H	2,4X5γ/Y3α
	1205.41	7120.38	0.09	2	H	2,4X5γ/Y4α
	900.31	3816.73	0.05	3	H	2,4X5γ/Y4β
	968.003	28616.5	0.38	3	H	2,4X5γ/Y5α
	968.003	28616.5	0.38	3	H	2,4X5γ/Y5β
	968.003	28616.5	0.38	3	H	2,4X5γ/Y5
	1196.41	19612.7	0.26	2	H	2,4X5γ/Z4α
	1016.01	12115.6	0.16	3	H	2,4X5γ/Z5α'
	1016.01	12115.6	0.16	3	H	2,4X5γ/Z6α
	1016.01	12115.6	0.16	3	H	2,4X5γ/Z6β
	1016.01	12115.6	0.16	3	H	2,4X5γ/Z6
	900.31	3816.73	0.05	3	H	2,4X5/C5
	968.003	28616.5	0.38	3	H	2,4X5/C6
	1225.92	33998.5	0.45	2	H	2,4X5/Y4β
	1327.47	23349.8	0.31	2	H	2,4X5/Y5α
	1327.47	23349.8	0.31	2	H	2,4X5/Y5β
	932.648	25955.4	0.34	3	H	2,4X5/Z5α'
	932.648	25955.4	0.34	3	H	2,4X5/Z5γ
	932.648	25955.4	0.34	3	H	2,4X5/Z6α
	932.648	25955.4	0.34	3	H	2,4X5/Z6β
	900.31	3816.73	0.05	3	H	2,4X6α/Y4β
	1205.41	7120.38	0.09	2	H	2,4X6α/Y4
	968.003	28616.5	0.38	3	H	2,4X6α/Y5β
	968.003	28616.5	0.38	3	H	2,4X6α/Y5
	1196.41	19612.7	0.26	2	H	2,4X6α/Z4
	1016.01	12115.6	0.16	3	H	2,4X6α/Z5α'
	1016.01	12115.6	0.16	3	H	2,4X6α/Z5γ
	1016.01	12115.6	0.16	3	H	2,4X6α/Z6β
	1016.01	12115.6	0.16	3	H	2,4X6α/Z6
	1124.38	21120.7	0.28	2	H	2,4X6β/Y3α
	1205.41	7120.38	0.09	2	H	2,4X6β/Y4α
	1205.41	7120.38	0.09	2	H	2,4X6β/Y4
	968.003	28616.5	0.38	3	H	2,4X6β/Y5α
	968.003	28616.5	0.38	3	H	2,4X6β/Y5
	1196.41	19612.7	0.26	2	H	2,4X6β/Z4α
	1196.41	19612.7	0.26	2	H	2,4X6β/Z4
	1016.01	12115.6	0.16	3	H	2,4X6β/Z5α'
	1016.01	12115.6	0.16	3	H	2,4X6β/Z5γ
	1016.01	12115.6	0.16	3	H	2,4X6β/Z6α
	1016.01	12115.6	0.16	3	H	2,4X6β/Z6
	1124.38	21120.7	0.28	2	H	2,4X6/Y3α
	1205.41	7120.38	0.09	2	H	2,4X6/Y4α
	900.31	3816.73	0.05	3	H	2,4X6/Y4β
	968.003	28616.5	0.38	3	H	2,4X6/Y5α
	968.003	28616.5	0.38	3	H	2,4X6/Y5β
	1196.41	19612.7	0.26	2	H	2,4X6/Z4α
	1016.01	12115.6	0.16	3	H	2,4X6/Z5α'
	1016.01	12115.6	0.16	3	H	2,4X6/Z5γ
	1016.01	12115.6	0.16	3	H	2,4X6/Z6α
	1016.01	12115.6	0.16	3	H	2,4X6/Z6β
	364.124	25242.9	0.34	1	H	3,5A2β
	364.124	25242.9	0.34	1	H	3,5A3α
	364.124	25242.9	0.34	1	H	3,5A3
	1080.87	23819.5	0.32	2	H	3,5A6/Y4α
	1226.42	33206.9	0.44	2	H	3,5A6/Y4β
	1080.87	23819.5	0.32	2	H	3,5A6/Y4
	1327.96	21653.2	0.29	2	H	3,5A6/Y5α
	884.965	303502	4.03	3	H	3,5A6/Y5α
	1327.96	21653.2	0.29	2	H	3,5A6/Y5β
	884.965	303502	4.03	3	H	3,5A6/Y5β
	1327.96	21653.2	0.29	2	H	3,5A6/Y5
	884.965	303502	4.03	3	H	3,5A6/Y5
	1071.86	51165.6	0.68	2	H	3,5A6/Z4α
	811.269	25608.3	0.34	3	H	3,5A6/Z4β
	1071.86	51165.6	0.68	2	H	3,5A6/Z4
	932.989	38134.2	0.51	3	H	3,5A6/Z5α'
	1318.95	36705.3	0.49	2	H	3,5A6/Z5α
	878.961	15512.7	0.21	3	H	3,5A6/Z5α
	1318.95	36705.3	0.49	2	H	3,5A6/Z5β
	878.961	15512.7	0.21	3	H	3,5A6/Z5β
	932.989	38134.2	0.51	3	H	3,5A6/Z5γ
	1318.95	36705.3	0.49	2	H	3,5A6/Z5
	878.961	15512.7	0.21	3	H	3,5A6/Z5
	932.989	38134.2	0.51	3	H	3,5A6/Z6α
	932.989	38134.2	0.51	3	H	3,5A6/Z6β
	932.989	38134.2	0.51	3	H	3,5A6/Z6
	276.108	6539.56	0.09	1	H	3,5A7/Y2
	1101.38	26200.4	0.35	2	H	3,5A7/Y3α
	1182.4	719172	9.55	2	H	3,5A7/Y4α
	1327.96	21653.2	0.29	2	H	3,5A7/Y4β
	884.965	303502	4.03	3	H	3,5A7/Y4β
	1182.4	719172	9.55	2	H	3,5A7/Y4
	1429.5	11759.6	0.16	2	H	3,5A7/Y5α
	952.658	59984.3	0.8	3	H	3,5A7/Y5α
	1429.5	11759.6	0.16	2	H	3,5A7/Y5β
	952.658	59984.3	0.8	3	H	3,5A7/Y5β
	1429.5	11759.6	0.16	2	H	3,5A7/Y5
	952.658	59984.3	0.8	3	H	3,5A7/Y5
	1173.4	33007.9	0.44	2	H	3,5A7/Z4α
	1318.95	36705.3	0.49	2	H	3,5A7/Z4β
	878.961	15512.7	0.21	3	H	3,5A7/Z4β
	1173.4	33007.9	0.44	2	H	3,5A7/Z4
	812.275	4499.95	0.06	3	H	3,5X3α/Y4
	812.275	4499.95	0.06	3	H	3,5X3
	745.251	68567.4	0.91	2	H	3,5X3/Y4α
	1073.36	6702.11	0.09	2	H	3,5X3/Y5α'
	1073.36	6702.11	0.09	2	H	3,5X3/Y6α
	1473.49	16258.5	0.22	1	H	3,5X3/Z4α
	581.185	4403.47	0.06	1	H	3,5X4α/B3α
	812.275	4499.95	0.06	3	H	3,5X4α/Y4β
	1073.36	6702.11	0.09	2	H	3,5X4α/Y4
	879.967	4046.61	0.05	3	H	3,5X4α/Y5β
	933.986	27307.2	0.36	3	H	3,5X4α/Y5γ
	879.967	4046.61	0.05	3	H	3,5X4α/Y5
	933.986	27307.2	0.36	3	H	3,5X4α/Y6β
	933.986	27307.2	0.36	3	H	3,5X4α/Y6
	879.967	4046.61	0.05	3	H	3,5X4β/Y5α'
	879.967	4046.61	0.05	3	H	3,5X4β/Y5γ
	879.967	4046.61	0.05	3	H	3,5X4β/Y6α
	879.967	4046.61	0.05	3	H	3,5X4β/Y6
	581.185	4403.47	0.06	1	H	3,5X4/B3
	1073.36	6702.11	0.09	2	H	3,5X4/Y4α
	812.275	4499.95	0.06	3	H	3,5X4/Y4β
	933.986	27307.2	0.36	3	H	3,5X4/Y5α'
	879.967	4046.61	0.05	3	H	3,5X4/Y5α
	879.967	4046.61	0.05	3	H	3,5X4/Y5β
	933.986	27307.2	0.36	3	H	3,5X4/Y6α
	933.986	27307.2	0.36	3	H	3,5X4/Y6β
	812.275	4499.95	0.06	3	H	3,5X5α/Y4
	290.087	7.52815e+06	100	1	H	3,5X5β/B3β
	308.098	12009.4	0.16	1	H	3,5X5β/C3β
	1073.36	6702.11	0.09	2	H	3,5X5β/Y4α
	1073.36	6702.11	0.09	2	H	3,5X5β/Y4
	933.986	27307.2	0.36	3	H	3,5X5β/Y5α'
	879.967	4046.61	0.05	3	H	3,5X5β/Y5α
	933.986	27307.2	0.36	3	H	3,5X5β/Y5γ
	879.967	4046.61	0.05	3	H	3,5X5β/Y5
	933.986	27307.2	0.36	3	H	3,5X5β/Y6α
	933.986	27307.2	0.36	3	H	3,5X5β/Y6
	812.275	4499.95	0.06	3	H	3,5X5/Y4α
	290.087	7.52815e+06	100	1	H	B1α
	290.087	7.52815e+06	100	1	H	B1β
	290.087	7.52815e+06	100	1	H	B1
	290.087	7.52815e+06	100	1	H	B2α'
	452.14	18802.9	0.25	1	H	B2α
	452.14	18802.9	0.25	1	H	B2β
	290.087	7.52815e+06	100	1	H	B2γ
	452.14	18802.9	0.25	1	H	B2
	655.22	171138	2.27	1	H	B3α/Y5α'
	493.167	13872.7	0.18	1	H	B3α/Y5α
	655.22	171138	2.27	1	H	B3α/Y6α
	637.211	5162.37	0.07	1	H	B3α/Z5α'
	637.211	5162.37	0.07	1	H	B3α/Z6α
	655.22	171138	2.27	1	H	B3β
	202.071	60018	0.8	1	H	B3β/Y5β
	364.124	25242.9	0.34	1	H	B3β/Y6β
	184.06	22146.9	0.29	1	H	B3β/Z5β
	655.22	171138	2.27	1	H	B3/Y5γ
	493.167	13872.7	0.18	1	H	B3/Y5
	655.22	171138	2.27	1	H	B3/Y6
	637.211	5162.37	0.07	1	H	B3/Z5γ
	637.211	5162.37	0.07	1	H	B3/Z6
	817.275	26906.3	0.36	1	H	B4α/Y5α'
	655.22	171138	2.27	1	H	B4α/Y5α
	817.275	26906.3	0.36	1	H	B4α/Y6α
	799.261	5337.03	0.07	1	H	B4α/Z5α'
	637.211	5162.37	0.07	1	H	B4α/Z5α
	799.261	5337.03	0.07	1	H	B4α/Z6α
	817.275	26906.3	0.36	1	H	B4/Y4
	1473.49	16258.5	0.22	1	H	B4/Y5γ
	1473.49	16258.5	0.22	1	H	B4/Y6β
	1473.49	16258.5	0.22	1	H	B4/Y6
	799.261	5337.03	0.07	1	H	B4/Z4
	914.312	6487.11	0.09	3	H	B5/Y5α'
	914.312	6487.11	0.09	3	H	B5/Y5γ
	914.312	6487.11	0.09	3	H	B5/Y6α
	914.312	6487.11	0.09	3	H	B5/Y6β
	914.312	6487.11	0.09	3	H	B5/Y6
	625.701	16887.3	0.22	2	H	B5/Z3
	202.071	60018	0.8	1	H	B6/Y2
	1473.49	16258.5	0.22	1	H	B6/Y3
	1145.4	6198.64	0.08	2	H	B6/Y4α
	1145.4	6198.64	0.08	2	H	B6/Y4
	982.006	12994.3	0.17	3	H	B6/Y5α'
	982.006	12994.3	0.17	3	H	B6/Y5γ
	982.006	12994.3	0.17	3	H	B6/Y6α
	982.006	12994.3	0.17	3	H	B6/Y6β
	982.006	12994.3	0.17	3	H	B6/Y6
	184.06	22146.9	0.29	1	H	B6/Z2
	975.994	12680.3	0.17	3	H	B6/Z5α'
	975.994	12680.3	0.17	3	H	B6/Z5γ
	975.994	12680.3	0.17	3	H	B6/Z6α
	975.994	12680.3	0.17	3	H	B6/Z6β
	975.994	12680.3	0.17	3	H	B6/Z6
	308.098	12009.4	0.16	1	H	C1α
	308.098	12009.4	0.16	1	H	C1β
	308.098	12009.4	0.16	1	H	C1
	308.098	12009.4	0.16	1	H	C2α'
	470.151	18689.4	0.25	1	H	C2α
	179.055	20601.2	0.27	1	H	C2α/Y6α
	470.151	18689.4	0.25	1	H	C2β
	179.055	20601.2	0.27	1	H	C2β/Y6β
	308.098	12009.4	0.16	1	H	C2γ
	470.151	18689.4	0.25	1	H	C2
	179.055	20601.2	0.27	1	H	C2/Y6
	673.231	4166.96	0.06	1	H	C3α/Y5α'
	673.231	4166.96	0.06	1	H	C3α/Y6α
	655.22	171138	2.27	1	H	C3α/Z5α'
	493.167	13872.7	0.18	1	H	C3α/Z5α
	655.22	171138	2.27	1	H	C3α/Z6α
	673.231	4166.96	0.06	1	H	C3β
	220.081	24123.9	0.32	1	H	C3β/Y5β
	382.135	12937.3	0.17	1	H	C3β/Y6β
	202.071	60018	0.8	1	H	C3β/Z5β
	364.124	25242.9	0.34	1	H	C3β/Z6β
	673.231	4166.96	0.06	1	H	C3/Y5γ
	673.231	4166.96	0.06	1	H	C3/Y6
	655.22	171138	2.27	1	H	C3/Z5γ
	493.167	13872.7	0.18	1	H	C3/Z5
	655.22	171138	2.27	1	H	C3/Z6
	179.055	20601.2	0.27	1	H	C4α/Y4α
	835.284	21726.1	0.29	1	H	C4α/Y5α'
	673.231	4166.96	0.06	1	H	C4α/Y5α
	835.284	21726.1	0.29	1	H	C4α/Y6α
	817.275	26906.3	0.36	1	H	C4α/Z5α'
	655.22	171138	2.27	1	H	C4α/Z5α
	817.275	26906.3	0.36	1	H	C4α/Z6α
	835.284	21726.1	0.29	1	H	C4/Y4
	745.251	68567.4	0.91	2	H	C4/Y5γ
	745.251	68567.4	0.91	2	H	C4/Y6β
	745.251	68567.4	0.91	2	H	C4/Y6
	817.275	26906.3	0.36	1	H	C4/Z4
	1473.49	16258.5	0.22	1	H	C4/Z5γ
	1473.49	16258.5	0.22	1	H	C4/Z6β
	1473.49	16258.5	0.22	1	H	C4/Z6
	1380.97	12096	0.16	2	H	C5/Y5α'
	920.316	16033.8	0.21	3	H	C5/Y5α'
	1380.97	12096	0.16	2	H	C5/Y5γ
	920.316	16033.8	0.21	3	H	C5/Y5γ
	1380.97	12096	0.16	2	H	C5/Y6α
	920.316	16033.8	0.21	3	H	C5/Y6α
	1380.97	12096	0.16	2	H	C5/Y6β
	920.316	16033.8	0.21	3	H	C5/Y6β
	1380.97	12096	0.16	2	H	C5/Y6
	920.316	16033.8	0.21	3	H	C5/Y6
	914.312	6487.11	0.09	3	H	C5/Z5α'
	914.312	6487.11	0.09	3	H	C5/Z5γ
	914.312	6487.11	0.09	3	H	C5/Z6α
	914.312	6487.11	0.09	3	H	C5/Z6β
	914.312	6487.11	0.09	3	H	C5/Z6
	220.081	24123.9	0.32	1	H	C6/Y2
	1073.36	6702.11	0.09	2	H	C6/Y3α
	745.251	68567.4	0.91	2	H	C6/Y3
	1154.4	17705.1	0.24	2	H	C6/Y4α
	1154.4	17705.1	0.24	2	H	C6/Y4
	988.008	40301.5	0.54	3	H	C6/Y5α'
	933.986	27307.2	0.36	3	H	C6/Y5α
	933.986	27307.2	0.36	3	H	C6/Y5β
	988.008	40301.5	0.54	3	H	C6/Y5γ
	933.986	27307.2	0.36	3	H	C6/Y5
	988.008	40301.5	0.54	3	H	C6/Y6α
	988.008	40301.5	0.54	3	H	C6/Y6β
	988.008	40301.5	0.54	3	H	C6/Y6
	202.071	60018	0.8	1	H	C6/Z2
	1473.49	16258.5	0.22	1	H	C6/Z3
	1145.4	6198.64	0.08	2	H	C6/Z4α
	1145.4	6198.64	0.08	2	H	C6/Z4
	982.006	12994.3	0.17	3	H	C6/Z5α'
	982.006	12994.3	0.17	3	H	C6/Z5γ
	982.006	12994.3	0.17	3	H	C6/Z6α
	982.006	12994.3	0.17	3	H	C6/Z6β
	982.006	12994.3	0.17	3	H	C6/Z6
	220.081	24123.9	0.32	1	H	Y1
	1174.91	13615.4	0.18	2	H	Y3α
	1255.93	52035.9	0.69	2	H	Y4α
	1101.38	26200.4	0.35	2	H	Y4α/Z5γ
	1101.38	26200.4	0.35	2	H	Y4α/Z6β
	1101.38	26200.4	0.35	2	H	Y4α/Z6
	933.986	27307.2	0.36	3	H	Y4β
	1255.93	52035.9	0.69	2	H	Y4β/Y5α'
	1174.91	13615.4	0.18	2	H	Y4β/Y5α
	1255.93	52035.9	0.69	2	H	Y4β/Y5γ
	1174.91	13615.4	0.18	2	H	Y4β/Y5
	1255.93	52035.9	0.69	2	H	Y4β/Y6α
	1255.93	52035.9	0.69	2	H	Y4β/Y6
	1246.94	28619.8	0.38	2	H	Y4β/Z5α'
	1246.94	28619.8	0.38	2	H	Y4β/Z5γ
	1246.94	28619.8	0.38	2	H	Y4β/Z6α
	1246.94	28619.8	0.38	2	H	Y4β/Z6
	1255.93	52035.9	0.69	2	H	Y4
	1101.38	26200.4	0.35	2	H	Y4/Z5α'
	1101.38	26200.4	0.35	2	H	Y4/Z6α
	1101.38	26200.4	0.35	2	H	Y4/Z6β
	1357.47	37564	0.5	2	H	Y5α'/Y5α
	1357.47	37564	0.5	2	H	Y5α'/Y5β
	958.661	54255.8	0.72	3	H	Y5α'/Y5γ
	1357.47	37564	0.5	2	H	Y5α'/Y5
	958.661	54255.8	0.72	3	H	Y5α'/Y6α
	958.661	54255.8	0.72	3	H	Y5α'/Y6β
	958.661	54255.8	0.72	3	H	Y5α'/Y6
	1429.5	11759.6	0.16	2	H	Y5α'/Z5γ
	952.658	59984.3	0.8	3	H	Y5α'/Z5γ
	1429.5	11759.6	0.16	2	H	Y5α'/Z6α
	952.658	59984.3	0.8	3	H	Y5α'/Z6α
	1429.5	11759.6	0.16	2	H	Y5α'/Z6β
	952.658	59984.3	0.8	3	H	Y5α'/Z6β
	1429.5	11759.6	0.16	2	H	Y5α'/Z6
	952.658	59984.3	0.8	3	H	Y5α'/Z6
	1357.47	37564	0.5	2	H	Y5α/Y5γ
	1357.47	37564	0.5	2	H	Y5α/Y6β
	1357.47	37564	0.5	2	H	Y5α/Y6
	1357.47	37564	0.5	2	H	Y5β/Y6α
	1357.47	37564	0.5	2	H	Y5β/Y6
	1357.47	37564	0.5	2	H	Y5γ/Y5β
	1357.47	37564	0.5	2	H	Y5γ/Y5
	958.661	54255.8	0.72	3	H	Y5γ/Y6α
	958.661	54255.8	0.72	3	H	Y5γ/Y6β
	958.661	54255.8	0.72	3	H	Y5γ/Y6
	1429.5	11759.6	0.16	2	H	Y5γ/Z6α
	952.658	59984.3	0.8	3	H	Y5γ/Z6α
	1429.5	11759.6	0.16	2	H	Y5γ/Z6β
	952.658	59984.3	0.8	3	H	Y5γ/Z6β
	1429.5	11759.6	0.16	2	H	Y5γ/Z6
	952.658	59984.3	0.8	3	H	Y5γ/Z6
	1357.47	37564	0.5	2	H	Y5/Y6α
	1357.47	37564	0.5	2	H	Y5/Y6β
	958.661	54255.8	0.72	3	H	Y6α/Y6β
	958.661	54255.8	0.72	3	H	Y6α/Y6
	1429.5	11759.6	0.16	2	H	Y6α/Z6β
	952.658	59984.3	0.8	3	H	Y6α/Z6β
	1429.5	11759.6	0.16	2	H	Y6α/Z6
	952.658	59984.3	0.8	3	H	Y6α/Z6
	958.661	54255.8	0.72	3	H	Y6/Y6β
	1429.5	11759.6	0.16	2	H	Y6/Z6β
	952.658	59984.3	0.8	3	H	Y6/Z6β
	202.071	60018	0.8	1	H	Z1
	1246.94	28619.8	0.38	2	H	Z4α
	1101.38	26200.4	0.35	2	H	Z4α/Y5γ
	1101.38	26200.4	0.35	2	H	Z4α/Y6β
	1101.38	26200.4	0.35	2	H	Z4α/Y6
	1246.94	28619.8	0.38	2	H	Z4β/Y5α'
	1246.94	28619.8	0.38	2	H	Z4β/Y5γ
	1246.94	28619.8	0.38	2	H	Z4β/Y6α
	1246.94	28619.8	0.38	2	H	Z4β/Y6
	1246.94	28619.8	0.38	2	H	Z4
	1101.38	26200.4	0.35	2	H	Z4/Y5α'
	1101.38	26200.4	0.35	2	H	Z4/Y6α
	1101.38	26200.4	0.35	2	H	Z4/Y6β
	1429.5	11759.6	0.16	2	H	Z5α'/Y5γ
	952.658	59984.3	0.8	3	H	Z5α'/Y5γ
	1429.5	11759.6	0.16	2	H	Z5α'/Y6α
	952.658	59984.3	0.8	3	H	Z5α'/Y6α
	1429.5	11759.6	0.16	2	H	Z5α'/Y6β
	952.658	59984.3	0.8	3	H	Z5α'/Y6β
	1429.5	11759.6	0.16	2	H	Z5α'/Y6
	952.658	59984.3	0.8	3	H	Z5α'/Y6
	838.625	3748.69	0.05	3	H	Z5α/Z5β
	838.625	3748.69	0.05	3	H	Z5α/Z5
	1429.5	11759.6	0.16	2	H	Z5γ/Y6α
	952.658	59984.3	0.8	3	H	Z5γ/Y6α
	1429.5	11759.6	0.16	2	H	Z5γ/Y6β
	952.658	59984.3	0.8	3	H	Z5γ/Y6β
	1429.5	11759.6	0.16	2	H	Z5γ/Y6
	952.658	59984.3	0.8	3	H	Z5γ/Y6
	838.625	3748.69	0.05	3	H	Z5/Z5β
	1429.5	11759.6	0.16	2	H	Z6α/Y6β
	952.658	59984.3	0.8	3	H	Z6α/Y6β
	1429.5	11759.6	0.16	2	H	Z6α/Y6
	952.658	59984.3	0.8	3	H	Z6α/Y6
	1429.5	11759.6	0.16	2	H	Z6/Y6β
	952.658	59984.3	0.8	3	H	Z6/Y6β
	220.081	24123.9	0.32	1	H	0,2A1α
	220.081	24123.9	0.32	1	H	0,2A1β
	220.081	24123.9	0.32	1	H	0,2A1
	220.081	24123.9	0.32	1	H	0,2A2α'
	220.081	24123.9	0.32	1	H	0,2A2γ
	775.259	7316.03	0.1	1	H	0,2A4/Y5γ
	775.259	7316.03	0.1	1	H	0,2A4/Y6
	900.31	3816.73	0.05	3	H	0,2A5/Y5α'
	846.286	11813.6	0.16	3	H	0,2A5/Y5α
	846.286	11813.6	0.16	3	H	0,2A5/Y5β
	900.31	3816.73	0.05	3	H	0,2A5/Y5γ
	846.286	11813.6	0.16	3	H	0,2A5/Y5
	900.31	3816.73	0.05	3	H	0,2A5/Y6α
	900.31	3816.73	0.05	3	H	0,2A5/Y6β
	900.31	3816.73	0.05	3	H	0,2A5/Y6
	900.31	3816.73	0.05	3	H	0,2A6/Y5α
	900.31	3816.73	0.05	3	H	0,2A6/Y5β
	900.31	3816.73	0.05	3	H	0,2A6/Y5
	1124.38	21120.7	0.28	2	H	0,2A7/Y3α
	1205.41	7120.38	0.09	2	H	0,2A7/Y4α
	900.31	3816.73	0.05	3	H	0,2A7/Y4β
	1205.41	7120.38	0.09	2	H	0,2A7/Y4
	968.003	28616.5	0.38	3	H	0,2A7/Y5α
	968.003	28616.5	0.38	3	H	0,2A7/Y5β
	968.003	28616.5	0.38	3	H	0,2A7/Y5
	1196.41	19612.7	0.26	2	H	0,2A7/Z4α
	1196.41	19612.7	0.26	2	H	0,2A7/Z4
	1016.01	12115.6	0.16	3	H	0,2A7/Z5α'
	1016.01	12115.6	0.16	3	H	0,2A7/Z5γ
	1016.01	12115.6	0.16	3	H	0,2A7/Z6α
	1016.01	12115.6	0.16	3	H	0,2A7/Z6β
	1016.01	12115.6	0.16	3	H	0,2A7/Z6
	244.081	12712.1	0.17	1	H	0,2X2/B6
	262.092	19473.7	0.26	1	H	0,2X2/C6
	893.97	12986.6	0.17	3	H	0,2X3α/Y4β
	1195.92	28660.6	0.38	2	H	0,2X3α/Y4
	1195.92	28660.6	0.38	2	H	0,2X3
	697.231	11910.5	0.16	1	H	0,2X3/B4
	715.241	21536	0.29	1	H	0,2X3/C4
	1297.45	11808.9	0.16	2	H	0,2X4α
	244.081	12712.1	0.17	1	H	0,2X4α/B4α
	262.092	19473.7	0.26	1	H	0,2X4α/C4α
	1195.92	28660.6	0.38	2	H	0,2X4α/C6
	1142.9	20703.8	0.28	2	H	0,2X4α/Z5γ
	1142.9	20703.8	0.28	2	H	0,2X4α/Z6β
	1142.9	20703.8	0.28	2	H	0,2X4α/Z6
	1209.41	4720.88	0.06	1	H	0,2X4β/C4
	893.97	12986.6	0.17	3	H	0,2X4β/C6
	1297.45	11808.9	0.16	2	H	0,2X4β/Y5α'
	1297.45	11808.9	0.16	2	H	0,2X4β/Y5γ
	1297.45	11808.9	0.16	2	H	0,2X4β/Y6α
	1297.45	11808.9	0.16	2	H	0,2X4β/Y6
	858.621	17933	0.24	3	H	0,2X4β/Z5α'
	858.621	17933	0.24	3	H	0,2X4β/Z5γ
	858.621	17933	0.24	3	H	0,2X4β/Z6α
	858.621	17933	0.24	3	H	0,2X4β/Z6
	1297.45	11808.9	0.16	2	H	0,2X4
	1195.92	28660.6	0.38	2	H	0,2X4/C6
	1142.9	20703.8	0.28	2	H	0,2X4/Z5α'
	1142.9	20703.8	0.28	2	H	0,2X4/Z6α
	1142.9	20703.8	0.28	2	H	0,2X4/Z6β
	1473.49	16258.5	0.22	1	H	0,2X5α'/Y3
	1145.4	6198.64	0.08	2	H	0,2X5α'/Y4
	982.006	12994.3	0.17	3	H	0,2X5α'/Y5γ
	982.006	12994.3	0.17	3	H	0,2X5α'/Y6α
	982.006	12994.3	0.17	3	H	0,2X5α'/Y6β
	982.006	12994.3	0.17	3	H	0,2X5α'/Y6
	975.994	12680.3	0.17	3	H	0,2X5α'/Z5γ
	975.994	12680.3	0.17	3	H	0,2X5α'/Z6α
	975.994	12680.3	0.17	3	H	0,2X5α'/Z6β
	975.994	12680.3	0.17	3	H	0,2X5α'/Z6
	697.231	11910.5	0.16	1	H	0,2X5α/B4α
	715.241	21536	0.29	1	H	0,2X5α/C4α
	1195.92	28660.6	0.38	2	H	0,2X5α/Y4β
	1297.45	11808.9	0.16	2	H	0,2X5α/Y5β
	1297.45	11808.9	0.16	2	H	0,2X5α/Y5
	858.621	17933	0.24	3	H	0,2X5α/Z5β
	858.621	17933	0.24	3	H	0,2X5α/Z5
	244.081	12712.1	0.17	1	H	0,2X5β/B3β
	262.092	19473.7	0.26	1	H	0,2X5β/C3β
	1297.45	11808.9	0.16	2	H	0,2X5β/Y5α
	1297.45	11808.9	0.16	2	H	0,2X5β/Y5
	858.621	17933	0.24	3	H	0,2X5β/Z5α
	858.621	17933	0.24	3	H	0,2X5β/Z5
	1145.4	6198.64	0.08	2	H	0,2X5γ/Y4α
	982.006	12994.3	0.17	3	H	0,2X5γ/Y5α'
	982.006	12994.3	0.17	3	H	0,2X5γ/Y6α
	982.006	12994.3	0.17	3	H	0,2X5γ/Y6β
	982.006	12994.3	0.17	3	H	0,2X5γ/Y6
	975.994	12680.3	0.17	3	H	0,2X5γ/Z5α'
	975.994	12680.3	0.17	3	H	0,2X5γ/Z6α
	975.994	12680.3	0.17	3	H	0,2X5γ/Z6β
	975.994	12680.3	0.17	3	H	0,2X5γ/Z6
	1195.92	28660.6	0.38	2	H	0,2X5/Y4β
	1297.45	11808.9	0.16	2	H	0,2X5/Y5α
	1297.45	11808.9	0.16	2	H	0,2X5/Y5β
	858.621	17933	0.24	3	H	0,2X5/Z5α
	858.621	17933	0.24	3	H	0,2X5/Z5β
	1473.49	16258.5	0.22	1	H	0,2X6α/Y3
	1145.4	6198.64	0.08	2	H	0,2X6α/Y4
	982.006	12994.3	0.17	3	H	0,2X6α/Y5α'
	982.006	12994.3	0.17	3	H	0,2X6α/Y5γ
	982.006	12994.3	0.17	3	H	0,2X6α/Y6β
	982.006	12994.3	0.17	3	H	0,2X6α/Y6
	975.994	12680.3	0.17	3	H	0,2X6α/Z5α'
	975.994	12680.3	0.17	3	H	0,2X6α/Z5γ
	975.994	12680.3	0.17	3	H	0,2X6α/Z6β
	975.994	12680.3	0.17	3	H	0,2X6α/Z6
	452.14	18802.9	0.25	1	H	0,2X6β/C3β
	1145.4	6198.64	0.08	2	H	0,2X6β/Y4α
	1145.4	6198.64	0.08	2	H	0,2X6β/Y4
	982.006	12994.3	0.17	3	H	0,2X6β/Y5α'
	982.006	12994.3	0.17	3	H	0,2X6β/Y5γ
	982.006	12994.3	0.17	3	H	0,2X6β/Y6α
	982.006	12994.3	0.17	3	H	0,2X6β/Y6
	975.994	12680.3	0.17	3	H	0,2X6β/Z5α'
	975.994	12680.3	0.17	3	H	0,2X6β/Z5γ
	975.994	12680.3	0.17	3	H	0,2X6β/Z6α
	975.994	12680.3	0.17	3	H	0,2X6β/Z6
	1145.4	6198.64	0.08	2	H	0,2X6/Y4α
	982.006	12994.3	0.17	3	H	0,2X6/Y5α'
	982.006	12994.3	0.17	3	H	0,2X6/Y5γ
	982.006	12994.3	0.17	3	H	0,2X6/Y6α
	982.006	12994.3	0.17	3	H	0,2X6/Y6β
	975.994	12680.3	0.17	3	H	0,2X6/Z5α'
	975.994	12680.3	0.17	3	H	0,2X6/Z5γ
	975.994	12680.3	0.17	3	H	0,2X6/Z6α
	975.994	12680.3	0.17	3	H	0,2X6/Z6β
	715.241	21536	0.29	1	H	0,4A5/Y5α
	697.231	11910.5	0.16	1	H	0,4A5/Z5α
	1144.89	17553.9	0.23	2	H	0,4X2
	913.977	14000.1	0.19	3	H	0,4X3α/Y4β
	1225.92	33998.5	0.45	2	H	0,4X3α/Y4
	981.67	4400.22	0.06	3	H	0,4X3α/Y5β
	981.67	4400.22	0.06	3	H	0,4X3α/Y5
	1144.89	17553.9	0.23	2	H	0,4X3/Y3α
	1225.92	33998.5	0.45	2	H	0,4X3/Y4α
	981.67	4400.22	0.06	3	H	0,4X3/Y5α
	1135.89	4815.65	0.06	2	H	0,4X3/Z3α
	775.259	7316.03	0.1	1	H	0,4X4α/C4α
	900.31	3816.73	0.05	3	H	0,4X4α/C5
	968.003	28616.5	0.38	3	H	0,4X4α/C6
	1225.92	33998.5	0.45	2	H	0,4X4α/Y4β
	1327.47	23349.8	0.31	2	H	0,4X4α/Y5β
	1327.47	23349.8	0.31	2	H	0,4X4α/Y5
	932.648	25955.4	0.34	3	H	0,4X4α/Z5γ
	932.648	25955.4	0.34	3	H	0,4X4α/Z6β
	932.648	25955.4	0.34	3	H	0,4X4α/Z6
	1144.89	17553.9	0.23	2	H	0,4X4β/Y3α
	1225.92	33998.5	0.45	2	H	0,4X4β/Y4α
	1225.92	33998.5	0.45	2	H	0,4X4β/Y4
	981.67	4400.22	0.06	3	H	0,4X4β/Y5α
	981.67	4400.22	0.06	3	H	0,4X4β/Y5
	1135.89	4815.65	0.06	2	H	0,4X4β/Z3α
	900.31	3816.73	0.05	3	H	0,4X4/C5
	968.003	28616.5	0.38	3	H	0,4X4/C6
	1225.92	33998.5	0.45	2	H	0,4X4/Y4β
	1327.47	23349.8	0.31	2	H	0,4X4/Y5α
	1327.47	23349.8	0.31	2	H	0,4X4/Y5β
	932.648	25955.4	0.34	3	H	0,4X4/Z5α'
	932.648	25955.4	0.34	3	H	0,4X4/Z6α
	932.648	25955.4	0.34	3	H	0,4X4/Z6β
	170.044	255236	3.39	1	H	0,4X5α'/B2α'
	893.97	12986.6	0.17	3	H	0,4X5α'/Y4β
	1195.92	28660.6	0.38	2	H	0,4X5α'/Y4
	913.977	14000.1	0.19	3	H	0,4X5α/Y4β
	1225.92	33998.5	0.45	2	H	0,4X5α/Y4
	981.67	4400.22	0.06	3	H	0,4X5α/Y5β
	981.67	4400.22	0.06	3	H	0,4X5α/Y5
	900.31	3816.73	0.05	3	H	0,4X5β/C5
	968.003	28616.5	0.38	3	H	0,4X5β/C6
	1327.47	23349.8	0.31	2	H	0,4X5β/Y5α
	1327.47	23349.8	0.31	2	H	0,4X5β/Y5
	932.648	25955.4	0.34	3	H	0,4X5β/Z5α'
	932.648	25955.4	0.34	3	H	0,4X5β/Z5γ
	932.648	25955.4	0.34	3	H	0,4X5β/Z6α
	932.648	25955.4	0.34	3	H	0,4X5β/Z6
	170.044	255236	3.39	1	H	0,4X5γ/B2γ
	1195.92	28660.6	0.38	2	H	0,4X5γ/Y4α
	893.97	12986.6	0.17	3	H	0,4X5γ/Y4β
	1144.89	17553.9	0.23	2	H	0,4X5/Y3α
	1225.92	33998.5	0.45	2	H	0,4X5/Y4α
	913.977	14000.1	0.19	3	H	0,4X5/Y4β
	981.67	4400.22	0.06	3	H	0,4X5/Y5α
	981.67	4400.22	0.06	3	H	0,4X5/Y5β
	1135.89	4815.65	0.06	2	H	0,4X5/Z3α
	170.044	255236	3.39	1	H	0,4X6α/B1α
	893.97	12986.6	0.17	3	H	0,4X6α/Y4β
	1195.92	28660.6	0.38	2	H	0,4X6α/Y4
	170.044	255236	3.39	1	H	0,4X6β/B1β
	1195.92	28660.6	0.38	2	H	0,4X6β/Y4α
	1195.92	28660.6	0.38	2	H	0,4X6β/Y4
	170.044	255236	3.39	1	H	0,4X6/B1
	1195.92	28660.6	0.38	2	H	0,4X6/Y4α
	893.97	12986.6	0.17	3	H	0,4X6/Y4β
	262.092	19473.7	0.26	1	H	1,3A3α/Y6α
	244.081	12712.1	0.17	1	H	1,3A3α/Z6α
	262.092	19473.7	0.26	1	H	1,3A3/Y6
	244.081	12712.1	0.17	1	H	1,3A3/Z6
	715.241	21536	0.29	1	H	1,3A4α/Y5α'
	715.241	21536	0.29	1	H	1,3A4α/Y6α
	697.231	11910.5	0.16	1	H	1,3A4α/Z5α'
	697.231	11910.5	0.16	1	H	1,3A4α/Z6α
	715.241	21536	0.29	1	H	1,3A4
	262.092	19473.7	0.26	1	H	1,3A4/Y5β
	424.145	102913	1.37	1	H	1,3A4/Y6β
	244.081	12712.1	0.17	1	H	1,3A4/Z5β
	1225.92	33998.5	0.45	2	H	1,3X3α
	1124.38	21120.7	0.28	2	H	1,3X3α/C6
	913.977	14000.1	0.19	3	H	1,3X3
	846.286	11813.6	0.16	3	H	1,3X3/C6
	1225.92	33998.5	0.45	2	H	1,3X3/Y5α'
	1144.89	17553.9	0.23	2	H	1,3X3/Y5α
	1225.92	33998.5	0.45	2	H	1,3X3/Y6α
	1135.89	4815.65	0.06	2	H	1,3X3/Z5α
	968.003	28616.5	0.38	3	H	1,3X4α
	900.31	3816.73	0.05	3	H	1,3X4α/C6
	1124.38	21120.7	0.28	2	H	1,3X4α/Y4β
	1225.92	33998.5	0.45	2	H	1,3X4α/Y5β
	1306.96	87182.5	1.16	2	H	1,3X4α/Y5γ
	870.969	13593.4	0.18	3	H	1,3X4α/Y5γ
	1225.92	33998.5	0.45	2	H	1,3X4α/Y5
	1306.96	87182.5	1.16	2	H	1,3X4α/Y6β
	870.969	13593.4	0.18	3	H	1,3X4α/Y6β
	1306.96	87182.5	1.16	2	H	1,3X4α/Y6
	870.969	13593.4	0.18	3	H	1,3X4α/Y6
	1297.94	14869.2	0.2	2	H	1,3X4α/Z5γ
	1297.94	14869.2	0.2	2	H	1,3X4α/Z6β
	1297.94	14869.2	0.2	2	H	1,3X4α/Z6
	1124.38	21120.7	0.28	2	H	1,3X4β/Y3α
	1205.41	7120.38	0.09	2	H	1,3X4β/Y4α
	1205.41	7120.38	0.09	2	H	1,3X4β/Y4
	968.003	28616.5	0.38	3	H	1,3X4β/Y5α
	968.003	28616.5	0.38	3	H	1,3X4β/Y5
	1196.41	19612.7	0.26	2	H	1,3X4β/Z4α
	1196.41	19612.7	0.26	2	H	1,3X4β/Z4
	1016.01	12115.6	0.16	3	H	1,3X4β/Z5α'
	1016.01	12115.6	0.16	3	H	1,3X4β/Z5γ
	1016.01	12115.6	0.16	3	H	1,3X4β/Z6α
	1016.01	12115.6	0.16	3	H	1,3X4β/Z6
	968.003	28616.5	0.38	3	H	1,3X4
	900.31	3816.73	0.05	3	H	1,3X4/C6
	1124.38	21120.7	0.28	2	H	1,3X4/Y4β
	1306.96	87182.5	1.16	2	H	1,3X4/Y5α'
	870.969	13593.4	0.18	3	H	1,3X4/Y5α'
	1225.92	33998.5	0.45	2	H	1,3X4/Y5α
	1225.92	33998.5	0.45	2	H	1,3X4/Y5β
	1306.96	87182.5	1.16	2	H	1,3X4/Y6α
	870.969	13593.4	0.18	3	H	1,3X4/Y6α
	1306.96	87182.5	1.16	2	H	1,3X4/Y6β
	870.969	13593.4	0.18	3	H	1,3X4/Y6β
	1297.94	14869.2	0.2	2	H	1,3X4/Z5α'
	1297.94	14869.2	0.2	2	H	1,3X4/Z6α
	1297.94	14869.2	0.2	2	H	1,3X4/Z6β
	996.669	15269.6	0.2	3	H	1,3X5α'/B5
	1379.47	69140.4	0.92	2	H	1,3X5α'/Y4β
	919.309	147880	1.96	3	H	1,3X5α'/Y4β
	1233.92	208268	2.77	2	H	1,3X5α'/Y4
	913.311	4990.09	0.07	3	H	1,3X5α'/Z4β
	1224.92	6568.85	0.09	2	H	1,3X5α'/Z4
	775.259	7316.03	0.1	1	H	1,3X5α/C4α
	900.31	3816.73	0.05	3	H	1,3X5α/C5
	968.003	28616.5	0.38	3	H	1,3X5α/C6
	1225.92	33998.5	0.45	2	H	1,3X5α/Y4β
	1327.47	23349.8	0.31	2	H	1,3X5α/Y5β
	1327.47	23349.8	0.31	2	H	1,3X5α/Y5
	932.648	25955.4	0.34	3	H	1,3X5α/Z5α'
	932.648	25955.4	0.34	3	H	1,3X5α/Z5γ
	932.648	25955.4	0.34	3	H	1,3X5α/Z6β
	932.648	25955.4	0.34	3	H	1,3X5α/Z6
	1144.89	17553.9	0.23	2	H	1,3X5β/Y3α
	1225.92	33998.5	0.45	2	H	1,3X5β/Y4α
	1225.92	33998.5	0.45	2	H	1,3X5β/Y4
	981.67	4400.22	0.06	3	H	1,3X5β/Y5α
	981.67	4400.22	0.06	3	H	1,3X5β/Y5
	1135.89	4815.65	0.06	2	H	1,3X5β/Z3α
	996.669	15269.6	0.2	3	H	1,3X5γ/B5
	1152.89	12693.9	0.17	2	H	1,3X5γ/Y3α
	1233.92	208268	2.77	2	H	1,3X5γ/Y4α
	1379.47	69140.4	0.92	2	H	1,3X5γ/Y4β
	919.309	147880	1.96	3	H	1,3X5γ/Y4β
	1143.89	15075.7	0.2	2	H	1,3X5γ/Z3α
	1224.92	6568.85	0.09	2	H	1,3X5γ/Z4α
	913.311	4990.09	0.07	3	H	1,3X5γ/Z4β
	900.31	3816.73	0.05	3	H	1,3X5/C5
	968.003	28616.5	0.38	3	H	1,3X5/C6
	1225.92	33998.5	0.45	2	H	1,3X5/Y4β
	1327.47	23349.8	0.31	2	H	1,3X5/Y5α
	1327.47	23349.8	0.31	2	H	1,3X5/Y5β
	932.648	25955.4	0.34	3	H	1,3X5/Z5α'
	932.648	25955.4	0.34	3	H	1,3X5/Z5γ
	932.648	25955.4	0.34	3	H	1,3X5/Z6α
	932.648	25955.4	0.34	3	H	1,3X5/Z6β
	996.669	15269.6	0.2	3	H	1,3X6α/B5
	1379.47	69140.4	0.92	2	H	1,3X6α/Y4β
	919.309	147880	1.96	3	H	1,3X6α/Y4β
	1233.92	208268	2.77	2	H	1,3X6α/Y4
	913.311	4990.09	0.07	3	H	1,3X6α/Z4β
	1224.92	6568.85	0.09	2	H	1,3X6α/Z4
	996.669	15269.6	0.2	3	H	1,3X6β/B5
	1152.89	12693.9	0.17	2	H	1,3X6β/Y3α
	1233.92	208268	2.77	2	H	1,3X6β/Y4α
	1233.92	208268	2.77	2	H	1,3X6β/Y4
	1143.89	15075.7	0.2	2	H	1,3X6β/Z3α
	1224.92	6568.85	0.09	2	H	1,3X6β/Z4α
	1224.92	6568.85	0.09	2	H	1,3X6β/Z4
	996.669	15269.6	0.2	3	H	1,3X6/B5
	1152.89	12693.9	0.17	2	H	1,3X6/Y3α
	1233.92	208268	2.77	2	H	1,3X6/Y4α
	1379.47	69140.4	0.92	2	H	1,3X6/Y4β
	919.309	147880	1.96	3	H	1,3X6/Y4β
	1143.89	15075.7	0.2	2	H	1,3X6/Z3α
	1224.92	6568.85	0.09	2	H	1,3X6/Z4α
	913.311	4990.09	0.07	3	H	1,3X6/Z4β
