# Supplementary material for: Highly-sensitive label-free deep profiling of N-glycans released from biomedically-relevant samples
Source: Nat Commun. 2023 Mar 23;14:1618. doi: 10.1038/s41467-023-37365-4 (PMC10036494; doi:10.1038/s41467-023-37365-4)
Supplement: Supplementary file 11 — Supplementary Data 9 [file 41467_2023_37365_MOESM11_ESM.xlsx]

## Sheet: EV_Clustering
EV N-glycans	APTS	NonLabeled
F1H9N8S3G1	-18.0456	-5.463
H6N4G2	-18.0456	-5.428
H7N4S5	-18.0456	-5.4244
F2H7N5	-18.0456	-5.526
F1H6N7S1G1	-18.0456	-5.5435
F1H8N7S1	-18.0456	-5.5435
F2H9N7	-18.0456	-5.5435
F2H5N5G1	-18.0456	-5.6309
F2H6N5G2	-18.0456	-5.6084
F2H7N4S1G1	-18.0456	-5.6084
H6N5S2G1	-18.0456	-5.1697
F6H11N7S1	-18.0456	-5.1592
F1H8N4	-18.0456	-5.1587
H7N5G2	-18.0456	-5.0981
H6N7G3	-18.0456	-5.1343
F1H8N7S4G1	-18.0456	-5.1226
F5H12N7G1	-18.0456	-5.1226
F5H10N7G2	-18.0456	-5.1226
F3H10N7S2G1	-18.0456	-5.1226
F1H10N8G3	-18.0456	-5.1226
F4H7N7S1G3	-18.0456	-5.1226
F2H6N4G1	-18.0456	-5.0069
F2H7N7S3G1	-18.0456	-4.8582
H10N4	-18.0456	-6.7209
F2H10N4G1	-18.0456	-6.7104
H8N6G2	-18.0456	-6.7104
F2H6N5S2G1	-18.0456	-6.7104
F1H8N5G2	-18.0456	-6.7104
H10N6G1	-18.0456	-6.7104
H7N8G1	-18.0456	-6.7104
F5H7N6	-18.0456	-6.7104
H6N6G3	-18.0456	-6.7104
F1H6N5G3	-18.0456	-6.7104
F1H10N5G1	-18.0456	-6.7104
F1H7N8G1	-18.0456	-6.5805
F2H10N5G1	-18.0456	-6.5805
F3H5N7S2	-18.0456	-6.5805
F3H6N5S5	-18.0456	-6.5177
F3H6N5S7	-18.0456	-6.4613
F3H6N4G1	-18.0456	-6.4702
F1H6N7S1G2	-18.0456	-6.4665
F2H7N7G2	-18.0456	-6.4665
F2H5N7G1	-18.0456	-5.8907
F2H6N7S3	-18.0456	-6.1267
H7N6S1G3	-18.0456	-6.1267
F1H8N6G3	-18.0456	-6.1267
H8N7G3	-18.0456	-6.1267
F4H8N7S1	-18.0456	-6.1267
F1H6N8S3	-18.0456	-6.1267
F4H6N7S1G1	-18.0456	-6.1267
H4N5S7	-18.0456	-6.3032
F3H11N6	-18.0456	-6.2756
F2H10N6S1	-18.0456	-6.2756
F3H7N6G2	-18.0456	-6.2756
F1H10N7S1	-18.0456	-6.2756
F2H6N6S1G2	-18.0456	-6.2756
H6N7G1	-18.0456	-9.5258
F1H7N4G2	-18.0456	-9.5258
F2H10N8S1	-18.0456	-8.6267
F4H6N7S3	-18.0456	-8.6267
F3H7N8G2	-18.0456	-8.6267
F3H8N6G3	-18.0456	-8.6267
F2H7N6S1G3	-18.0456	-8.6267
F2H6N8S1G2	-18.0456	-8.6267
F4H7N5S1G1	-18.0456	-9.0142
H10N7G3	-18.0456	-8.8698
F3H10N8S1	-18.0456	-8.8698
H7N8S4	-18.0456	-8.8698
H8N7G4	-18.0456	-8.8698
F2H9N8S2	-18.0456	-8.8698
H5N4S1G1	-18.0456	-7.3988
H8N5G2	-18.0456	-7.3411
F4H5N5S7	-18.0456	-7.1138
H5N3S5	-18.0456	-7.1584
F1H7N6S5	-18.0456	-7.1584
F3H7N6S6	-18.0456	-7.1584
F4H6N5S5	-18.0456	-7.1584
F1H4N5S7	-18.0456	-7.1584
F5H7N6S5	-18.0456	-7.0018
H7N6S5	-18.0456	-7.0018
H9N8S5	-18.0456	-7.0018
F1H6N3G1	-18.0456	-7.0597
F1H11N4	-18.0456	-7.0472
H10N4S1	-18.0456	-7.0472
H9N7G3	-18.0456	-8.3218
H7N7G4	-18.0456	-8.3218
F2H6N8S2G1	-18.0456	-8.3218
F5H8N7G1	-18.0456	-8.3218
F2H8N4S2	-18.0456	-8.1582
F1H8N5S2	-18.0456	-8.1582
H6N3S5	-18.0456	-7.6439
F2H6N5G3	-18.0456	-7.6091
F2H9N4S1G1	-18.0456	-7.6091
F1H9N5S1G1	-18.0456	-7.6091
H6N8S1G1	-18.0456	-7.6091
F3H9N8	-18.0456	-7.8428
F4H7N7S1G1	-18.0456	-7.7078
F2H7N7S3	-18.0456	-7.7078
F1H7N6G4	-18.0456	-7.7078
H6N5G1	-18.0456	-7.7555
F6H12N8	-18.0456	-7.7458
F2H4N4S1	-18.0456	3.3664
F2H5N5S2	-18.0456	1.3635
H10N4G1	-18.0456	1.5568
H10N5S1	-18.0456	1.5146
F1H9N5G1	-18.0456	1.5146
F3H11N8S2	-18.0456	-0.1857
F5H9N8G2	-18.0456	-0.1857
F4H10N8S1G1	-18.0456	-0.1857
H8N3G1	-18.0456	-0.3603
F1H8N4G2	-18.0456	-0.3168
F1H8N8S1G4	-18.0456	-0.3123
F2H5N5S1G1	-18.0456	-0.6643
F2H5N4S1G1	-18.0456	-0.5872
H5N7G2	-18.0456	-0.7563
H9N7	-18.0456	-0.9161
F2H8N8S4G1	-18.0456	-0.8628
H9N4G2	-18.0456	-1.974
F1H8N8S4G1	-18.0456	-1.9325
F1H4N5S1	-18.0456	-1.9256
F2H5N4G1	-18.0456	-1.6719
F1H6N4S1	-18.0456	-1.6719
F6H10N8G3	-18.0456	-1.6271
F5H9N8S1G3	-18.0456	-1.6271
F6H8N7S4G1	-18.0456	-1.6271
F4H8N8S2G3	-18.0456	-1.6271
F6H9N7S1G3	-18.0456	-1.6271
H8N6S1	-18.0456	-1.6252
F1H5N6G2	-18.0456	-1.6252
H4N5G1	-18.0456	-1.829
F1H6N6S2G1	-18.0456	-1.7602
F2H4N6G1	-18.0456	-1.4864
H5N3G1	-18.0456	-1.4144
F1H5N3G1	-18.0456	-1.0921
F6H10N8S1G1	-18.0456	-1.0216
F5H11N8S2	-18.0456	-1.0216
H8N4G2	-18.0456	-1.185
F1H4N4G1	-18.0456	-1.2771
F1H4N5G1	-18.0456	-1.2745
H9N3	-18.0456	-4.6361
F3H6N4	-18.0456	-4.5608
F1H8N3G1	-18.0456	-4.477
H8N7G5	-18.0456	-4.464
H5N4G2	-18.0456	-4.4138
F1H9N3	-18.0456	-4.4138
F2H8N8S3G1	-18.0456	-4.3947
H6N6S1	-18.0456	-4.3801
F3H7N4	-18.0456	-4.2581
F2H11N8S2	-18.0456	-4.2571
F3H10N8S1G1	-18.0456	-4.2571
F4H9N8G2	-18.0456	-4.2571
F2H6N6S2G1	-18.0456	-4.2071
F4H9N7G3	-18.0456	-4.2192
H8N8S3G2	-18.0456	-4.2192
F3H8N7S1G3	-18.0456	-4.2192
F6H8N8S2	-18.0456	-4.2192
F3H9N7S1	-18.0456	-4.0882
H7N8S3	-18.0456	-4.0882
F2H7N6G2	-18.0456	-4.0816
F2H9N6G1	-18.0456	-4.0816
F2H11N6	-18.0456	-4.0816
H6N7S1G2	-18.0456	-4.0816
F1H6N6S1G2	-18.0456	-4.0816
F1H9N7G1	-18.0456	-4.0816
H9N8G4	-18.0456	-4.1414
F5H7N6G4	-18.0456	-4.1414
H4N6G1	-18.0456	-4.1764
F1H6N5S1G1	-18.0456	-4.1619
F3H7N7S1G1	-18.0456	-3.9524
F2H6N7S2G1	-18.0456	-3.9524
H7N6G4	-18.0456	-3.9524
H4N3G1	-18.0456	-4.0255
F1H8N8G5	-18.0456	-3.9991
H4N3	-18.0456	-3.9858
F1H7N7S3G1	-18.0456	-3.8363
H10N5	-18.0456	-3.7748
H9N4G1	-18.0456	-3.7592
H9N6	-18.0456	-3.2586
F1H5N5G2	-18.0456	-3.2194
H6N5S1G1	-18.0456	-3.2194
F5H7N6G1	-18.0456	-3.151
F4H6N6S1G1	-18.0456	-3.151
H11N8	-18.0456	-3.151
H8N5S1	-18.0456	-3.1039
H11N5	-18.0456	-3.0963
H7N5	-18.0456	-3.3916
H5N5G1	-18.0456	-3.3401
F4H8N6	-18.0456	-3.5671
F3H5N6S1G1	-18.0456	-3.5337
F3H8N7	-18.0456	-3.4988
H8N5G1	-18.0456	-3.4493
H6N5G2	-18.0456	-3.4493
F1H6N7S2G1	-18.0456	-2.7176
F2H9N7S1	-18.0456	-2.7596
H6N8S2G1	-18.0456	-2.7596
F2H4N4G1	-18.0456	-2.5977
F3H5N4S5	-18.0456	-2.6606
F3H8N6	-18.0456	-2.6399
H8N4G1	-18.0456	-2.4585
F3H10N7G3	-18.0456	-2.1969
H8N8S2G3	-18.0456	-2.1969
F5H8N8S3G2	-18.0456	-2.3038
F6H9N8S2G2	-18.0456	-2.3038
H7N3G1	-18.0456	-2.2696
F6H9N7S2	-18.0456	-2.2412
F5H7N8S2G1	-18.0456	-2.2412
F1H8N7S2G3	-18.0456	-2.2412
F2H9N7S1G3	-18.0456	-2.2412
H7N8	-2.4982	-18.0456
F1H8N3S1	-2.6171	-18.0456
F5H7N8S4	-2.5735	-18.0456
H3N8	-2.5564	-18.0456
H6N7	-2.6529	-18.0456
H4N3S1	-2.6712	-18.0456
F1H8N3	-2.6804	-18.0456
H7N3S1	-2.6804	-18.0456
F1H7N5S2	-2.7859	-18.0456
F4H6N6	-2.7563	-18.0456
F5H7N7S4	-2.9658	-18.0456
H5N7S2	-2.9546	-18.0456
F3H5N6S1	-2.9105	-18.0456
F2H6N5	-2.8573	-18.0456
F6H8N7S4	-3.1714	-18.0456
F1H7N7	-3.1456	-18.0456
H6N7S1	-3.1456	-18.0456
F2H6N6S1	-3.1329	-18.0456
F2H7N7S4	-3.1329	-18.0456
F6H8N7S3	-3.0831	-18.0456
F3H8N7S3	-3.0116	-18.0456
F4H6N5S1	-3.0469	-18.0456
F3H6N7	-3.0469	-18.0456
H8N8S4	-1.776	-18.0456
F1H7N6S1	-1.737	-18.0456
F3H5N5S2	-1.7084	-18.0456
F1H9N5S1	-1.699	-18.0456
F5H7N7S2	-1.4982	-18.0456
F2H5N8	-1.4982	-18.0456
F2H8N8S4	-1.4982	-18.0456
F1H5N6	-1.5951	-18.0456
F2H7N4	-1.5778	-18.0456
F4H7N7S3	-2.3659	-18.0456
F4H7N6S4	-2.3659	-18.0456
H9N4	-2.2379	-18.0456
F2H6N5S1	-2.2311	-18.0456
F1H7N5	-2.3004	-18.0456
F6H8N8S3	-2.2793	-18.0456
F1H4N4S1	-1.9324	-18.0456
F1H4N7	-1.9324	-18.0456
F1H8N4S2	-2.1584	-18.0456
F1H5N8S1	-2.1392	-18.0456
F2H6N4S1	-2.041	-18.0456
F1H4N6S1	-2.114	-18.0456
F1H7N4	-2.0831	-18.0456
F1H8N8S5	1.5612	-18.0456
F1H6N5S3	0.6116	-18.0456
F1H5N5S2	0.6452	-18.0456
F2H6N5S2	0.9313	-18.0456
F6H8N8S1	1.0881	-18.0456
F4H8N7S4	1.1871	-18.0456
F1H5N5S1	-0.0649	-18.0456
F4H7N8S4	0.1137	-18.0456
H8N3S1	-0.5585	-18.0456
F1H4N3S1	-0.8009	-18.0456
H8N4	-0.685	-18.0456
F5H8N8S3	-1.0087	-18.0456
H7N6S2	-0.9269	-18.0456
F1H4N5	-1.1877	-18.0456
H9N5S1	-1.3733	-18.0456
F3H5N5S1	-1.3659	-18.0456
H5N6S1	-3.737	-18.0456
F2H8N8S3	-3.699	-18.0456
H7N7	-3.8573	-18.0456
F1H9N4	-3.816	-18.0456
F1H7N8S4	-3.816	-18.0456
F3H5N8	-3.5907	-18.0456
F1H9N4S2	-3.5564	-18.0456
F3H6N6S2	-3.5228	-18.0456
F5H7N8S2	-3.5395	-18.0456
F4H6N8S3	-3.5395	-18.0456
F2H8N5S1	-3.4901	-18.0456
F1H5N6S1	-3.4739	-18.0456
F2H4N8S1	-3.4739	-18.0456
H9N4S2	-3.4422	-18.0456
F1H6N8	-3.3959	-18.0456
F1H6N6S2	-4.0589	-18.0456
H7N6S1	-4.0116	-18.0456
F2H8N5S2	-4.035	-18.0456
F4H6N8	-4.035	-18.0456
F3H5N8S1	-4.035	-18.0456
F3H7N6	-4.035	-18.0456
H4N7S1	-4.035	-18.0456
F2H7N6S3	-4.1078	-18.0456
F3H6N5S1	-4.1078	-18.0456
F3H8N7S5	-4.1844	-18.0456
H5N5S2	-4.1584	-18.0456
F2H8N7S1	-4.5735	-18.0456
F2H7N8S4	-4.5395	-18.0456
F3H8N8S3	-4.5395	-18.0456
F1H7N7S2	-4.3808	-18.0456
H7N6	-4.3511	-18.0456
H9N5	-4.4422	-18.0456
F2H6N7S2	-4.4112	-18.0456
F4H6N5S2	-4.4112	-18.0456
H5N8	-5.7959	-18.0456
H7N5S2	-5.7179	-18.0456
F2H5N4S2	-5.9658	-18.0456
F1H8N4S1	-5.9658	-18.0456
H4N7	-5.9658	-18.0456
F1H6N7	-5.8783	-18.0456
F4H6N6S1	-5.8783	-18.0456
F2H7N6S1	-5.8783	-18.0456
H5N7S1	-6.1584	-18.0456
F3H7N7	-6.1584	-18.0456
H6N8S1	-6.0589	-18.0456
F4H6N7	-6.0589	-18.0456
F3H5N7	-6.0589	-18.0456
F2H6N6S2	-6.2653	-18.0456
F4H7N6	-6.3808	-18.0456
F1H7N8S2	-6.3808	-18.0456
F1H6N7S1	-6.3808	-18.0456
H3N5	-5.0589	-18.0456
F1H8N7	-5.0116	-18.0456
H7N8S2	-4.9658	-18.0456
H7N7S1	-4.9658	-18.0456
H6N4S1	-4.9658	-18.0456
F3H6N5S2	-4.9658	-18.0456
F1H8N8S1	-4.9658	-18.0456
F2H8N8S5	-4.8783	-18.0456
F2H9N4	-4.8783	-18.0456
F2H6N8	-4.8365	-18.0456
F1H6N6	-4.8365	-18.0456
F2H7N4S1	-4.6804	-18.0456
H8N8	-4.6804	-18.0456
H7N4S2	-4.7959	-18.0456
F3H7N7S1	-4.7563	-18.0456
F4H8N7	-4.7563	-18.0456
H4N8S1	-5.2653	-18.0456
F4H7N6S1	-5.2653	-18.0456
H9N4S1	-5.2653	-18.0456
F2H7N5S2	-5.2653	-18.0456
H4N8	-5.2109	-18.0456
H4N5	-5.2109	-18.0456
F1H7N6S2	-5.3808	-18.0456
F1H5N7S2	-5.3808	-18.0456
F4H6N8S1	-5.3219	-18.0456
F3H5N8S2	-5.3219	-18.0456
F1H5N7S1	-5.4422	-18.0456
F5H7N8	-5.5064	-18.0456
H7N5S1	-5.5064	-18.0456
F4H7N7	-5.6439	-18.0456
F1H6N3S1	-5.6439	-18.0456
F3H7N6S2	-5.6439	-18.0456
H8N4S2	-5.6439	-18.0456
F2H6N7	-5.5735	-18.0456
F1H9N4S1	-5.5735	-18.0456
H3N4	-9.9658	-18.0456
F2H8N4S1	-9.9658	-18.0456
F2H4N8	-8.9658	-18.0456
F3H6N6S1	-8.9658	-18.0456
F5H7N6S4	-8.9658	-18.0456
H3N3	-8.9658	-18.0456
F2H7N6	-8.3808	-18.0456
F1H8N5	-7.9658	-18.0456
F1H4N8S1	-7.9658	-18.0456
H7N7S2	-7.9658	-18.0456
F3H6N8	-7.3808	-18.0456
F2H8N4	-7.6439	-18.0456
F4H6N5S3	-7.6439	-18.0456
H7N8S1	-6.7959	-18.0456
F1H8N8	-6.7959	-18.0456
F1H5N7	-6.6439	-18.0456
F1H6N4	-6.6439	-18.0456
F2H8N7S4	-6.6439	-18.0456
F3H6N5	-6.6439	-18.0456
F2H7N4S2	-6.9658	-18.0456
F1H3N4	-7.1584	-18.0456
H8N5S2	-7.1584	-18.0456
F4H7N7S1	-7.1584	-18.0456
F1H7N7S1	-7.1584	-18.0456
F3H6N7S2	-7.1584	-18.0456
F2H8N7	-7.1584	-18.0456
H5N4S2	4.6937	3.9069
H6N5S3	2.6246	2.9285
H12N2	1.7879	3.416
F1H5N4S2	1.7916	3.416
F1H6N4S2	-8.3808	-0.5872
F1H8N7S2	-7.1584	-2.7176
H7N3	-5.5064	-3.2633
H8N7S4	-5.3219	-3.8363
F2H4N7S1	-6.0589	-3.7748
F1H7N6	-6.0589	-4.297
F2H7N6S4	-5.9658	-4.4379
H6N3	-5.8783	-4.0788
F2H5N6	-5.7179	-4.2326
F5H7N8S3	-5.5735	-4.2192
F3H5N4	-5.0116	3.3381
F5H8N7S3	-1.462	-2.2412
F4H7N7S4	-1.462	-2.2412
F2H6N5S3	-1.9214	-2.3094
F1H5N4S1	-1.6804	-2.6713
F2H4N5S1	-3.0954	-1.7614
F1H7N6S4	-2.7084	-1.4552
F1H3N7	-2.8059	-2.9198
H6N5	-2.8262	-2.3671
F1H4N6	-2.699	-2.462
F3H7N6S1	-3.9214	-3.5671
H3N7	-3.6259	-3.4454
F2H6N6	-3.5907	-2.4752
F1H5N3S1	-3.8573	-2.9
H8N3	-3.8573	-2.6081
H6N3S1	-4.0589	-1.0921
H7N6S3	-4.4739	-1.7602
H7N4	-4.4422	-2.2992
F2H5N5S1	-4.2379	-2.4273
F2H4N5	-0.5458	-2.1612
F2H4N4	-0.1617	-1.5773
H5N4S1	0.1928	-1.2771
H7N6S4	-1.2898	-0.2782
F1H6N5S2	-1.1681	-0.6643
F3H5N5	-1.4112	-1.7614
H4N6	-1.7959	-1.095
H5N5S1	-1.5564	-1.2745
F1H5N6S2	-1.5778	1.5385
F2H5N6S2	-2.6897	-0.5184
F1H6N5	-2.8059	0.194
H6N6S2	-2.662	0.0129
H5N3	-5.7959	-5.6664
F1H4N8	-5.5064	-5.6309
F1H8N7S4	-6.2653	-4.8582
H5N7	-5.5064	-4.675
F1H4N4	-3.662	-5.3747
H5N5	-2.9771	-5.2527
F2H4N7	-4.0589	-5.7864
F1H6N5S1	-4.5735	-5.6309
F1H3N5	-4.3219	-5.4533
F2H5N4S1	-4.5064	-4.5302
F1H6N6S3	-4.4112	-4.363
H6N4S2	-3.9885	-4.1884
F1H7N6S3	-3.9214	-4.2071
F3H8N7S4	-4.0589	-4.5402
H11N2	-3.8783	-4.748
H4N4	-4.6082	-9.0829
F1H5N5	-5.2653	-8.3331
F3H5N4S1	-4.6439	-7.7555
H5N4	-7.1584	-7.8759
H5N8S2	-6.0589	-8.1582
H8N5	-6.5064	-7.7555
H6N7S2	-6.1584	-7.454
F2H5N7S2	-7.3808	-6.7104
F3H5N6S2	-7.1584	-6.7104
H7N2	-7.1584	-5.9773
F2H7N7	-6.7959	-5.8907
F2H5N7	-5.2653	-6.9202
H8N2	-5.7179	-6.6187
F3H6N7S1	-5.6439	-6.7104
F1H4N7S1	-6.2653	-6.4702
F4H6N5	-6.0589	-5.9317
F2H7N5S1	-9.9658	-8.197
H5N3S1	-8.3808	-8.5105
F1H5N4	-7.9658	-9.5419
F1H7N4S2	-9.9658	-6.6558
H10N2	-9.9658	-5.6314
F1H4N3	-9.9658	-3.9181
F2H5N5	-8.9658	-4.6277
H8N8S5	1.3516	-5.1592
H6N6	1.9149	-4.3236
F1H3N6	-0.7984	-3.2389
F2H4N6	-0.5951	-3.6589
H4N6S1	0.6871	-3.3246
F3H7N8S4	1.4185	-2.2412
H9N2	-0.8417	-8.7444
H8N7	-2.1649	-9.5258
F1H8N8S3	-2.0174	-8.8698
H7N4S1	-1.873	-7.3988
F2H5N4	-1.4699	-6.9268
F2H4N6S1	-3.4112	-6.9202
F3H5N6	-3.4112	-6.9202
H6N4	-2.8573	-8.2183
H3N6	-2.6804	-8.5105
F1H7N3	-3.2109	-7.5384
H3N2	-2.7274	-7.9002
F1H7N3S1	0.5859	-7.8691
F2H8N7S5	1.06	-6.6878
F1H3N8	-1.7661	-4.748
F2H9N4S1	-2.2311	-5.6084
H5N6	-1.9269	-5.5778
H4N5S1	-0.7394	-5.2744
H4N4S1	-0.7418	-4.5301
F1H8N5S1	-1.3474	-4.1619
F2H9N5	-1.1649	-4.1619
