# Supplementary material for: Highly-sensitive label-free deep profiling of N-glycans released from biomedically-relevant samples
Source: Nat Commun. 2023 Mar 23;14:1618. doi: 10.1038/s41467-023-37365-4 (PMC10036494; doi:10.1038/s41467-023-37365-4)
Supplement: Supplementary file 12 — Supplementary Data 10 [file 41467_2023_37365_MOESM12_ESM.xlsx]

## Sheet: Heatmap_Five_Biological_Samples
Glycans	Plasma	EVs	RNase B	Fetuin	IgG
F1H5N4S2	2.411	3.416	-0.508	-2.2071	3.4264
H6N5S3	2.6983	2.9285	-2.5595	5.1963	-7.4591
H5N4S2	4.7004	3.9069	-2.0941	3.0225	-3.1114
H12N2	2.171	3.416	-18.0456	-2.2185	3.4692
F2H4N4S1	0.1244	3.3664	-18.0456	-9.0896	-1.8479
F1H6N5	-1.0978	0.194	-18.0456	-9.0896	-2.8663
F2H5N5S2	-3.8365	1.3635	-18.0456	-6.0413	-1.6827
F3H5N4	-3.9482	3.3381	-18.0456	-6.8758	2.038
F1H8N5S2	-2.478	-8.1582	-18.0456	3.8869	-6.5939
F2H6N5S3	-1.3535	-2.3094	-18.0456	-2.5935	-8.5562
F1H6N5S2	-2.0328	-0.6643	-18.0456	-1.9107	-5.5167
H7N6S4	-0.1533	-0.2782	-18.0456	-0.081	-7.2786
H8N7	-0.8303	-9.5258	-18.0456	-8.5845	-5.9368
F1H8N5S1	-1.8991	-4.1619	-18.0456	-8.9823	-1.9001
F1H8N4	-1.9966	-5.1587	-18.0456	-7.5415	-3.2688
H8N5	-4.9793	-7.7555	-18.0456	-8.9801	-1.5737
F1H4N7S1	-3.5228	-6.4702	-18.0456	-10.9188	-3.3901
H5N7	-4.3219	-4.675	-18.0456	-9.0936	-2.2903
H7N4	-3.4108	-2.2992	-18.0456	-6.5688	-2.691
H7N6S3	-1.4666	-1.7602	-18.0456	-4.0278	-2.6741
F1H5N4S1	-1.4642	-2.6713	-18.0456	-5.6183	0.7786
H11N2	-0.5518	-4.748	-18.0456	-5.1744	-1.6099
F2H5N4S1	-1.0368	-4.5302	-18.0456	-6.5492	-1.3088
F1H7N6S3	-3.9881	-4.2071	-18.0456	-6.0595	-5.2471
H6N6S2	-7.3531	0.0129	-18.0456	-6.0146	-4.2299
F1H4N6	-7.5557	-2.462	-18.0456	-8.1885	-2.1965
F1H5N6S2	-18.0456	1.5385	-18.0456	-6.3482	-4.0458
F1H6N4S1	-18.0456	-1.6719	-18.0456	-6.4015	-2.7579
H6N6S1	-18.0456	-4.3801	-18.0456	-18.0456	-2.9272
H8N8S5	-18.0456	-5.1592	-18.0456	-18.0456	-3.9736
F2H8N4S2	-18.0456	-8.1582	-18.0456	-18.0456	-5.2694
F4H6N7S3	-18.0456	-8.6267	-18.0456	-18.0456	-7.5709
F5H7N6	-18.0456	-6.7104	-18.0456	-18.0456	-7.6364
F2H5N7S2	-18.0456	-6.7104	-18.0456	-18.0456	-8.6286
F3H6N7S1	-18.0456	-6.7104	-18.0456	-18.0456	-8.6286
F2H6N5S2G1	-18.0456	-6.7104	-18.0456	-14.7237	-18.0456
F1H7N8G1	-18.0456	-6.5805	-18.0456	-12.3874	-18.0456
H6N8S1G1	-18.0456	-7.6091	-18.0456	-12.3874	-18.0456
F1H9N8S3G1	-18.0456	-5.463	-18.0456	-18.0456	-18.0456
F1H8N7S1	-18.0456	-5.5435	-18.0456	-18.0456	-18.0456
F2H9N7	-18.0456	-5.5435	-18.0456	-18.0456	-18.0456
F1H6N7S1G1	-18.0456	-5.5435	-18.0456	-18.0456	-18.0456
F2H7N4S1G1	-18.0456	-5.6084	-18.0456	-18.0456	-18.0456
F2H6N5G2	-18.0456	-5.6084	-18.0456	-18.0456	-18.0456
F2H9N4S1	-18.0456	-5.6084	-18.0456	-18.0456	-18.0456
F2H7N7S3G1	-18.0456	-4.8582	-18.0456	-18.0456	-18.0456
F6H11N7S1	-18.0456	-5.1592	-18.0456	-18.0456	-18.0456
H6N7G3	-18.0456	-5.1343	-18.0456	-18.0456	-18.0456
F1H8N7S4G1	-18.0456	-5.1226	-18.0456	-18.0456	-18.0456
F1H10N8G3	-18.0456	-5.1226	-18.0456	-18.0456	-18.0456
F5H12N7G1	-18.0456	-5.1226	-18.0456	-18.0456	-18.0456
F5H10N7G2	-18.0456	-5.1226	-18.0456	-18.0456	-18.0456
F4H7N7S1G3	-18.0456	-5.1226	-18.0456	-18.0456	-18.0456
F3H10N7S2G1	-18.0456	-5.1226	-18.0456	-18.0456	-18.0456
F1H8N8G5	-18.0456	-3.9991	-18.0456	-18.0456	-18.0456
H7N6G4	-18.0456	-3.9524	-18.0456	-18.0456	-18.0456
F3H7N7S1G1	-18.0456	-3.9524	-18.0456	-18.0456	-18.0456
F2H6N7S2G1	-18.0456	-3.9524	-18.0456	-18.0456	-18.0456
H9N4G1	-18.0456	-3.7592	-18.0456	-18.0456	-18.0456
F1H7N7S3G1	-18.0456	-3.8363	-18.0456	-18.0456	-18.0456
F3H8N7S4	-18.0456	-4.5402	-18.0456	-18.0456	-18.0456
H8N7G5	-18.0456	-4.464	-18.0456	-18.0456	-18.0456
F2H8N8S3G1	-18.0456	-4.3947	-18.0456	-18.0456	-18.0456
F1H7N6	-18.0456	-4.297	-18.0456	-18.0456	-18.0456
F2H11N8S2	-18.0456	-4.2571	-18.0456	-18.0456	-18.0456
F4H9N8G2	-18.0456	-4.2571	-18.0456	-18.0456	-18.0456
F3H10N8S1G1	-18.0456	-4.2571	-18.0456	-18.0456	-18.0456
F6H8N8S2	-18.0456	-4.2192	-18.0456	-18.0456	-18.0456
F5H7N8S3	-18.0456	-4.2192	-18.0456	-18.0456	-18.0456
H8N8S3G2	-18.0456	-4.2192	-18.0456	-18.0456	-18.0456
F3H8N7S1G3	-18.0456	-4.2192	-18.0456	-18.0456	-18.0456
F4H9N7G3	-18.0456	-4.2192	-18.0456	-18.0456	-18.0456
F1H9N7G1	-18.0456	-4.0816	-18.0456	-18.0456	-18.0456
H6N7S1G2	-18.0456	-4.0816	-18.0456	-18.0456	-18.0456
F2H11N6	-18.0456	-4.0816	-18.0456	-18.0456	-18.0456
F2H7N6G2	-18.0456	-4.0816	-18.0456	-18.0456	-18.0456
H7N8S3	-18.0456	-4.0882	-18.0456	-18.0456	-18.0456
F3H9N7S1	-18.0456	-4.0882	-18.0456	-18.0456	-18.0456
H4N6G1	-18.0456	-4.1764	-18.0456	-18.0456	-18.0456
H9N8G4	-18.0456	-4.1414	-18.0456	-18.0456	-18.0456
F5H7N6G4	-18.0456	-4.1414	-18.0456	-18.0456	-18.0456
F1H7N4G2	-18.0456	-9.5258	-18.0456	-18.0456	-18.0456
H7N7G4	-18.0456	-8.3218	-18.0456	-18.0456	-18.0456
H9N7G3	-18.0456	-8.3218	-18.0456	-18.0456	-18.0456
F2H6N8S2G1	-18.0456	-8.3218	-18.0456	-18.0456	-18.0456
F5H8N7G1	-18.0456	-8.3218	-18.0456	-18.0456	-18.0456
F3H8N6G3	-18.0456	-8.6267	-18.0456	-18.0456	-18.0456
F2H7N6S1G3	-18.0456	-8.6267	-18.0456	-18.0456	-18.0456
F2H10N8S1	-18.0456	-8.6267	-18.0456	-18.0456	-18.0456
F2H6N8S1G2	-18.0456	-8.6267	-18.0456	-18.0456	-18.0456
F3H7N8G2	-18.0456	-8.6267	-18.0456	-18.0456	-18.0456
H8N7G4	-18.0456	-8.8698	-18.0456	-18.0456	-18.0456
H10N7G3	-18.0456	-8.8698	-18.0456	-18.0456	-18.0456
H7N8S4	-18.0456	-8.8698	-18.0456	-18.0456	-18.0456
F1H8N8S3	-18.0456	-8.8698	-18.0456	-18.0456	-18.0456
F3H10N8S1	-18.0456	-8.8698	-18.0456	-18.0456	-18.0456
F2H9N8S2	-18.0456	-8.8698	-18.0456	-18.0456	-18.0456
H8N5G2	-18.0456	-7.3411	-18.0456	-18.0456	-18.0456
F1H4N5S7	-18.0456	-7.1584	-18.0456	-18.0456	-18.0456
F1H9N5S1G1	-18.0456	-7.6091	-18.0456	-18.0456	-18.0456
F2H9N4S1G1	-18.0456	-7.6091	-18.0456	-18.0456	-18.0456
F2H6N5G3	-18.0456	-7.6091	-18.0456	-18.0456	-18.0456
F3H9N8	-18.0456	-7.8428	-18.0456	-18.0456	-18.0456
F6H12N8	-18.0456	-7.7458	-18.0456	-18.0456	-18.0456
F1H7N6G4	-18.0456	-7.7078	-18.0456	-18.0456	-18.0456
F4H7N7S1G1	-18.0456	-7.7078	-18.0456	-18.0456	-18.0456
F2H7N7S3	-18.0456	-7.7078	-18.0456	-18.0456	-18.0456
F2H8N7S5	-18.0456	-6.6878	-18.0456	-18.0456	-18.0456
F3H5N6S2	-18.0456	-6.7104	-18.0456	-18.0456	-18.0456
H7N8G1	-18.0456	-6.7104	-18.0456	-18.0456	-18.0456
F1H10N5G1	-18.0456	-6.7104	-18.0456	-18.0456	-18.0456
F1H8N5G2	-18.0456	-6.7104	-18.0456	-18.0456	-18.0456
F2H10N4G1	-18.0456	-6.7104	-18.0456	-18.0456	-18.0456
F1H6N5G3	-18.0456	-6.7104	-18.0456	-18.0456	-18.0456
F1H6N7S1G2	-18.0456	-6.4665	-18.0456	-18.0456	-18.0456
F3H5N7S2	-18.0456	-6.5805	-18.0456	-18.0456	-18.0456
F2H10N5G1	-18.0456	-6.5805	-18.0456	-18.0456	-18.0456
F2H5N7G1	-18.0456	-5.8907	-18.0456	-18.0456	-18.0456
F1H10N7S1	-18.0456	-6.2756	-18.0456	-18.0456	-18.0456
F1H6N8S3	-18.0456	-6.1267	-18.0456	-18.0456	-18.0456
F4H8N7S1	-18.0456	-6.1267	-18.0456	-18.0456	-18.0456
F4H6N7S1G1	-18.0456	-6.1267	-18.0456	-18.0456	-18.0456
H7N6S1G3	-18.0456	-6.1267	-18.0456	-18.0456	-18.0456
F2H6N7S3	-18.0456	-6.1267	-18.0456	-18.0456	-18.0456
F2H4N6G1	-18.0456	-1.4864	-18.0456	-14.4075	-18.0456
H5N3G1	-18.0456	-1.4144	-18.0456	-12.8984	-18.0456
H5N7G2	-18.0456	-0.7563	-18.0456	-13.2936	-18.0456
F1H6N7S2G1	-18.0456	-2.7176	-18.0456	-12.7036	-18.0456
H5N5G1	-18.0456	-3.3401	-18.0456	-12.8928	-18.0456
H11N8	-18.0456	-3.151	-18.0456	-12.7036	-18.0456
H7N5G2	-18.0456	-5.0981	-18.0456	-11.9577	-18.0456
H6N5G2	-18.0456	-3.4493	-18.0456	-10.9188	-18.0456
F1H9N5G1	-18.0456	1.5146	-18.0456	-18.0456	-18.0456
H10N4G1	-18.0456	1.5568	-18.0456	-18.0456	-18.0456
F5H7N6G1	-18.0456	-3.151	-18.0456	-18.0456	-18.0456
F4H6N6S1G1	-18.0456	-3.151	-18.0456	-18.0456	-18.0456
F3H5N6S1G1	-18.0456	-3.5337	-18.0456	-18.0456	-18.0456
F4H8N6	-18.0456	-3.5671	-18.0456	-18.0456	-18.0456
F3H7N6S1	-18.0456	-3.5671	-18.0456	-18.0456	-18.0456
H8N5G1	-18.0456	-3.4493	-18.0456	-18.0456	-18.0456
F3H8N7	-18.0456	-3.4988	-18.0456	-18.0456	-18.0456
F1H8N7S2	-18.0456	-2.7176	-18.0456	-18.0456	-18.0456
F2H9N7S1	-18.0456	-2.7596	-18.0456	-18.0456	-18.0456
H6N8S2G1	-18.0456	-2.7596	-18.0456	-18.0456	-18.0456
F5H8N8S3G2	-18.0456	-2.3038	-18.0456	-18.0456	-18.0456
F6H9N8S2G2	-18.0456	-2.3038	-18.0456	-18.0456	-18.0456
F3H10N7G3	-18.0456	-2.1969	-18.0456	-18.0456	-18.0456
H8N8S2G3	-18.0456	-2.1969	-18.0456	-18.0456	-18.0456
F4H7N7S4	-18.0456	-2.2412	-18.0456	-18.0456	-18.0456
F5H8N7S3	-18.0456	-2.2412	-18.0456	-18.0456	-18.0456
F5H7N8S2G1	-18.0456	-2.2412	-18.0456	-18.0456	-18.0456
F3H7N8S4	-18.0456	-2.2412	-18.0456	-18.0456	-18.0456
F6H9N7S2	-18.0456	-2.2412	-18.0456	-18.0456	-18.0456
F2H9N7S1G3	-18.0456	-2.2412	-18.0456	-18.0456	-18.0456
F1H8N7S2G3	-18.0456	-2.2412	-18.0456	-18.0456	-18.0456
F2H5N4S1G1	-18.0456	-0.5872	-18.0456	-18.0456	-18.0456
F4H10N8S1G1	-18.0456	-0.1857	-18.0456	-18.0456	-18.0456
F5H9N8G2	-18.0456	-0.1857	-18.0456	-18.0456	-18.0456
F3H11N8S2	-18.0456	-0.1857	-18.0456	-18.0456	-18.0456
F1H8N4G2	-18.0456	-0.3168	-18.0456	-18.0456	-18.0456
F1H8N8S1G4	-18.0456	-0.3123	-18.0456	-18.0456	-18.0456
F1H8N8S4G1	-18.0456	-1.9325	-18.0456	-18.0456	-18.0456
F6H9N7S1G3	-18.0456	-1.6271	-18.0456	-18.0456	-18.0456
F4H8N8S2G3	-18.0456	-1.6271	-18.0456	-18.0456	-18.0456
F5H9N8S1G3	-18.0456	-1.6271	-18.0456	-18.0456	-18.0456
F6H8N7S4G1	-18.0456	-1.6271	-18.0456	-18.0456	-18.0456
F6H10N8G3	-18.0456	-1.6271	-18.0456	-18.0456	-18.0456
F1H4N5G1	-18.0456	-1.2745	-18.0456	-18.0456	-18.0456
F2H8N8S4G1	-18.0456	-0.8628	-18.0456	-18.0456	-18.0456
F6H10N8S1G1	-18.0456	-1.0216	-18.0456	-18.0456	-18.0456
F5H11N8S2	-18.0456	-1.0216	-18.0456	-18.0456	-18.0456
H6N5S2G1	-18.0456	-5.1697	-18.0456	0.9828	-18.0456
F2H6N4G1	-18.0456	-5.0069	-18.0456	-1.0748	-18.0456
F2H9N6G1	-18.0456	-4.0816	-18.0456	-2.8407	-18.0456
F2H5N4G1	-18.0456	-1.6719	-18.0456	-6.4015	-18.0456
H9N4G2	-18.0456	-1.974	-18.0456	-7.6249	-18.0456
H8N4G2	-18.0456	-1.185	-18.0456	-7.7526	-18.0456
F1H6N6S2G1	-18.0456	-1.7602	-18.0456	-4.0278	-18.0456
F1H5N5G2	-18.0456	-3.2194	-18.0456	-5.2161	-18.0456
H6N5S1G1	-18.0456	-3.2194	-18.0456	-5.2463	-18.0456
F2H6N6S2G1	-18.0456	-4.2071	-18.0456	-6.0595	-18.0456
F1H6N5S1G1	-18.0456	-4.1619	-18.0456	-5.6382	-18.0456
F3H6N4G1	-18.0456	-6.4702	-18.0456	-9.971	-18.0456
H10N6G1	-18.0456	-6.7104	-18.0456	-11.0171	-18.0456
H6N6G3	-18.0456	-6.7104	-18.0456	-11.0171	-18.0456
H8N6G2	-18.0456	-6.7104	-18.0456	-11.0171	-18.0456
F1H6N6S1G2	-18.0456	-4.0816	-18.0456	-8.969	-18.0456
H8N7G3	-18.0456	-6.1267	-18.0456	-8.8227	-18.0456
F1H8N6G3	-18.0456	-6.1267	-18.0456	-9.1988	-18.0456
F2H7N7G2	-18.0456	-6.4665	-18.0456	-7.9595	-18.0456
F2H5N5G1	-18.0456	-5.6309	-18.0456	-8.4234	-18.0456
H5N6	-18.0456	-5.5778	-18.0456	-8.1204	-18.0456
H6N5G1	-18.0456	-7.7555	-18.0456	-8.9801	-18.0456
H6N7G1	-18.0456	-9.5258	-18.0456	-8.5845	-18.0456
F4H7N5S1G1	-18.0456	-9.0142	-18.0456	-5.8284	-18.0456
F3H7N6G2	-18.0456	-6.2756	-18.0456	-4.6439	-18.0456
F2H6N6S1G2	-18.0456	-6.2756	-18.0456	-5.3567	-18.0456
F2H10N6S1	-18.0456	-6.2756	-18.0456	-5.8768	-18.0456
F3H11N6	-18.0456	-6.2756	-18.0456	-5.8768	-18.0456
H7N5S2	-18.0456	-18.0456	-18.0456	-5.6382	-2.0298
F3H6N5S1	-18.0456	-18.0456	-18.0456	-6.0413	-5.8763
H7N5S1	-18.0456	-18.0456	-18.0456	-8.1508	-4.2351
H7N8	-18.0456	-18.0456	-18.0456	-10.157	-1.9574
F2H8N4S1	-18.0456	-18.0456	-18.0456	-13.6101	0.0239
F3H8N8S1	-18.0456	-18.0456	-18.0456	-13.1531	-3.0837
F1H5N8S2	-18.0456	-18.0456	-18.0456	-12.309	-8.6286
F2H6N8S1	-18.0456	-18.0456	-18.0456	-11.309	-8.6286
H6N7S1	-18.0456	-18.0456	-18.0456	-10.6292	-6.3389
F1H8N8S1	-18.0456	-18.0456	-18.0456	-9.0905	-6.0093
F3H7N7S1	-18.0456	-18.0456	-18.0456	-12.0452	-5.0275
F3H5N6S1	-18.0456	-18.0456	-18.0456	-10.9133	-4.1842
F1H7N4S1	-18.0456	-18.0456	-18.0456	-9.9866	-4.287
H7N3S1	-9.2293	-18.0456	-18.0456	-18.0456	-3.1692
H5N6S2	-9.2296	-18.0456	-18.0456	-18.0456	-6.1289
F1H6N8S1	-9.375	-18.0456	-18.0456	-18.0456	-6.8006
F1H7N6S1	-11.0148	-18.0456	-18.0456	-18.0456	-4.5866
H8N7S1	-12.1781	-18.0456	-18.0456	-18.0456	-5.4155
H4N2	-18.0456	-18.0456	-18.0456	-18.0456	-1.608
F2H5N7S1	-18.0456	-18.0456	-18.0456	-18.0456	-2.5509
F1H9N4S1	-18.0456	-18.0456	-18.0456	-18.0456	-2.2987
F2H7N5S2	-18.0456	-18.0456	-18.0456	-18.0456	-2.2922
F2H6N4S2	-18.0456	-18.0456	-18.0456	-18.0456	-2.9917
H5N7S2	-18.0456	-18.0456	-18.0456	-18.0456	-2.9017
F2H5N6S1	-18.0456	-18.0456	-18.0456	-18.0456	-3.1627
F4H7N6S1	-18.0456	-18.0456	-18.0456	-18.0456	-3.3272
F3H7N6	-18.0456	-18.0456	-18.0456	-18.0456	-4.1514
H9N4S1	-18.0456	-18.0456	-18.0456	-18.0456	-4.0474
F1H8N4S2	-18.0456	-18.0456	-18.0456	-18.0456	-3.9834
F1H8N7S5	-18.0456	-18.0456	-18.0456	-18.0456	-3.9736
F3H5N5S2	-18.0456	-18.0456	-18.0456	-18.0456	-4.5143
F3H8N7S1	-18.0456	-18.0456	-18.0456	-18.0456	-4.5566
F4H6N5S1	-18.0456	-18.0456	-18.0456	-18.0456	-4.3621
F3H6N6S2	-18.0456	-18.0456	-18.0456	-18.0456	-4.2812
F5H7N6S1	-18.0456	-18.0456	-18.0456	-18.0456	-8.6568
F2H8N7	-18.0456	-18.0456	-18.0456	-18.0456	-8.5562
H7N8S1	-18.0456	-18.0456	-18.0456	-18.0456	-8.5562
H9N5S2	-18.0456	-18.0456	-18.0456	-18.0456	-8.5562
F1H8N4S1	-18.0456	-18.0456	-18.0456	-18.0456	-7.8884
F3H6N5S2	-18.0456	-18.0456	-18.0456	-18.0456	-7.666
F4H7N8S2	-18.0456	-18.0456	-18.0456	-18.0456	-7.5709
F3H6N8S3	-18.0456	-18.0456	-18.0456	-18.0456	-7.5709
F5H7N7S2	-18.0456	-18.0456	-18.0456	-18.0456	-7.5709
F6H8N7S1	-18.0456	-18.0456	-18.0456	-18.0456	-7.5709
F2H9N5S1	-18.0456	-18.0456	-18.0456	-14.7237	-6.5939
F4H7N7S1	-18.0456	-18.0456	-18.0456	-18.0456	-6.9241
H8N8	-18.0456	-18.0456	-18.0456	-18.0456	-6.3816
H7N7S3	-18.0456	-18.0456	-18.0456	-18.0456	-6.1608
F2H8N8S5	-18.0456	-18.0456	-18.0456	-18.0456	-6.1691
F3H5N7S1	-18.0456	-18.0456	-18.0456	-18.0456	-5.6406
H7N7S2	-18.0456	-18.0456	-18.0456	-18.0456	-5.3992
H8N8S1	-18.0456	-18.0456	-18.0456	-18.0456	-4.8169
F3H6N6S1	-18.0456	-18.0456	-18.0456	-18.0456	-4.7356
F1H6N6S1	-18.0456	-18.0456	-18.0456	-18.0456	-4.7027
F2H6N6S1	-18.0456	-18.0456	-18.0456	-18.0456	-4.7142
H6N8S3	-18.0456	-18.0456	-18.0456	-18.0456	-5.132
H7N6S1	-18.0456	-18.0456	-18.0456	-18.0456	-4.9148
F4H6N5S2	-18.0456	-18.0456	-18.0456	-18.0456	-5.0058
H6N5S5	-18.0456	-18.0456	-18.0456	1.5396	-18.0456
F2H7N5G2	-18.0456	-18.0456	-18.0456	0.2232	-18.0456
F2H7N8	-18.0456	-18.0456	-18.0456	0.2232	-18.0456
F2H8N6G2	-18.0456	-18.0456	-18.0456	-0.0185	-18.0456
F3H6N8S1	-18.0456	-18.0456	-18.0456	-0.1091	-18.0456
F3H6N5S1G2	-18.0456	-18.0456	-18.0456	-0.1091	-18.0456
F1H5N5S1G1	-18.0456	-18.0456	-18.0456	-1.3957	-18.0456
F3H10N8S7	-18.0456	-18.0456	-18.0456	-1.2772	-18.0456
F1H13N7	-18.0456	-18.0456	-18.0456	-1.9361	-18.0456
F2H8N6S2G1	-18.0456	-18.0456	-18.0456	-1.9361	-18.0456
F4H8N6G2	-18.0456	-18.0456	-18.0456	-1.9361	-18.0456
H7N7S2G2	-18.0456	-18.0456	-18.0456	-1.9361	-18.0456
F4H10N6G1	-18.0456	-18.0456	-18.0456	-1.9361	-18.0456
H11N7S2	-18.0456	-18.0456	-18.0456	-1.9361	-18.0456
H9N7S2G1	-18.0456	-18.0456	-18.0456	-1.9361	-18.0456
F1H6N6G2	-18.0456	-18.0456	-18.0456	-1.885	-18.0456
F1H8N6G1	-18.0456	-18.0456	-18.0456	-1.885	-18.0456
F2H7N5G1	-18.0456	-18.0456	-18.0456	-1.7515	-18.0456
F3H10N8S8	-18.0456	-18.0456	-18.0456	-1.674	-18.0456
H7N5S1G1	-18.0456	-18.0456	-18.0456	-2.397	-18.0456
F4H8N5G1	-18.0456	-18.0456	-18.0456	-2.8337	-18.0456
F1H8N6S1G1	-18.0456	-18.0456	-18.0456	-2.8407	-18.0456
F3H7N5S1	-18.0456	-18.0456	-18.0456	-2.6517	-18.0456
F1H7N6G1	-18.0456	-18.0456	-18.0456	-2.6517	-18.0456
F1H7N6G3	-18.0456	-18.0456	-18.0456	-2.589	-18.0456
F2H8N6G1	-18.0456	-18.0456	-18.0456	-2.5935	-18.0456
F2H10N6	-18.0456	-18.0456	-18.0456	-2.5935	-18.0456
F2H6N6G2	-18.0456	-18.0456	-18.0456	-2.5935	-18.0456
F1H6N5S2G1	-18.0456	-18.0456	-18.0456	-3.3151	-18.0456
F3H6N5G3	-18.0456	-18.0456	-18.0456	-3.4168	-18.0456
F3H8N8	-18.0456	-18.0456	-18.0456	-3.4168	-18.0456
F2H9N5S1G1	-18.0456	-18.0456	-18.0456	-3.7677	-18.0456
F3H10N8S9	-18.0456	-18.0456	-18.0456	-3.5581	-18.0456
F3H5N6G2	-18.0456	-18.0456	-18.0456	-10.5812	-18.0456
F2H6N6S1G1	-18.0456	-18.0456	-18.0456	-10.5812	-18.0456
H8N4S1G1	-18.0456	-18.0456	-18.0456	-10.6292	-18.0456
F3H6N6G2	-18.0456	-18.0456	-18.0456	-10.665	-18.0456
F2H7N6S1G1	-18.0456	-18.0456	-18.0456	-10.665	-18.0456
H4N8G1	-18.0456	-18.0456	-18.0456	-10.9188	-18.0456
F2H7N4G1	-18.0456	-18.0456	-18.0456	-10.9188	-18.0456
H9N7S1	-18.0456	-18.0456	-18.0456	-10.8561	-18.0456
F1H10N7	-18.0456	-18.0456	-18.0456	-10.8561	-18.0456
F4H9N6S2	-18.0456	-18.0456	-18.0456	-10.8606	-18.0456
F1H7N8G3	-18.0456	-18.0456	-18.0456	-10.8606	-18.0456
F3H10N7G1	-18.0456	-18.0456	-18.0456	-10.8606	-18.0456
F3H8N7G2	-18.0456	-18.0456	-18.0456	-10.8606	-18.0456
F2H7N7S1G2	-18.0456	-18.0456	-18.0456	-10.8606	-18.0456
F5H11N6	-18.0456	-18.0456	-18.0456	-10.8606	-18.0456
F3H12N7	-18.0456	-18.0456	-18.0456	-10.8606	-18.0456
H5N6S1G1	-18.0456	-18.0456	-18.0456	-11.0085	-18.0456
H7N5G1	-18.0456	-18.0456	-18.0456	-11.1544	-18.0456
F2H7N6G3	-18.0456	-18.0456	-18.0456	-11.0946	-18.0456
F1H8N6S1G2	-18.0456	-18.0456	-18.0456	-11.0946	-18.0456
F1H7N7S2G1	-18.0456	-18.0456	-18.0456	-11.5126	-18.0456
F2H6N7S1G2	-18.0456	-18.0456	-18.0456	-11.5126	-18.0456
H5N8G1	-18.0456	-18.0456	-18.0456	-11.9577	-18.0456
F2H8N4G1	-18.0456	-18.0456	-18.0456	-11.9577	-18.0456
F1H10N7S1G2	-18.0456	-18.0456	-18.0456	-12.1014	-18.0456
F4H8N6G3	-18.0456	-18.0456	-18.0456	-12.1014	-18.0456
F1H8N7S1G3	-18.0456	-18.0456	-18.0456	-12.1014	-18.0456
F3H7N6S1G3	-18.0456	-18.0456	-18.0456	-12.1014	-18.0456
F4H6N8S3	-18.0456	-18.0456	-18.0456	-12.1014	-18.0456
F5H7N8S2	-18.0456	-18.0456	-18.0456	-12.1014	-18.0456
F2H5N8G2	-18.0456	-18.0456	-18.0456	-12.0452	-18.0456
F4H8N7	-18.0456	-18.0456	-18.0456	-12.0452	-18.0456
H11N7	-18.0456	-18.0456	-18.0456	-12.0327	-18.0456
F4H6N5S1G1	-18.0456	-18.0456	-18.0456	-12.0327	-18.0456
F4H8N5S1	-18.0456	-18.0456	-18.0456	-12.0327	-18.0456
F1H7N6G2	-18.0456	-18.0456	-18.0456	-14.7237	-18.0456
F3H7N6G1	-18.0456	-18.0456	-18.0456	-13.4885	-18.0456
F2H8N6S1	-18.0456	-18.0456	-18.0456	-13.4885	-18.0456
H10N6S1	-18.0456	-18.0456	-18.0456	-13.2766	-18.0456
F2H8N6G3	-18.0456	-18.0456	-18.0456	-13.1531	-18.0456
F4H9N8	-18.0456	-18.0456	-18.0456	-13.1531	-18.0456
F1H7N6S1G3	-18.0456	-18.0456	-18.0456	-13.1531	-18.0456
F2H6N5S1G2	-18.0456	-18.0456	-18.0456	-12.309	-18.0456
F1H9N5G2	-18.0456	-18.0456	-18.0456	-12.3874	-18.0456
F3H6N5G1	-18.0456	-18.0456	-18.0456	-12.5316	-18.0456
H5N5G2	-18.0456	-18.0456	-18.0456	-12.7143	-18.0456
F3H7N6S2	-18.0456	-18.0456	-18.0456	-12.7036	-18.0456
H9N8G1	-18.0456	-18.0456	-18.0456	-12.7036	-18.0456
F3H10N8S10	-18.0456	-18.0456	-18.0456	-8.5763	-18.0456
F2H6N5G1	-18.0456	-18.0456	-18.0456	-8.3281	-18.0456
F5H7N7	-18.0456	-18.0456	-18.0456	-8.3864	-18.0456
F4H6N7S1	-18.0456	-18.0456	-18.0456	-8.3864	-18.0456
H9N6G2	-18.0456	-18.0456	-18.0456	-8.3864	-18.0456
F3H8N7G3	-18.0456	-18.0456	-18.0456	-8.0747	-18.0456
F2H7N7S1G3	-18.0456	-18.0456	-18.0456	-8.0747	-18.0456
F5H7N6G3	-18.0456	-18.0456	-18.0456	-8.0747	-18.0456
H11N8G2	-18.0456	-18.0456	-18.0456	-8.0747	-18.0456
F3H7N6S2G2	-18.0456	-18.0456	-18.0456	-8.0747	-18.0456
F2H12N7G1	-18.0456	-18.0456	-18.0456	-8.0747	-18.0456
F3H6N6S1G2	-18.0456	-18.0456	-18.0456	-8.1693	-18.0456
F1H8N6S3	-18.0456	-18.0456	-18.0456	-8.1693	-18.0456
F2H7N6S2G1	-18.0456	-18.0456	-18.0456	-8.1693	-18.0456
H8N6G3	-18.0456	-18.0456	-18.0456	-7.8592	-18.0456
H7N6G1	-18.0456	-18.0456	-18.0456	-7.866	-18.0456
H5N6G2	-18.0456	-18.0456	-18.0456	-7.866	-18.0456
F3H10N8S8G1	-18.0456	-18.0456	-18.0456	-7.9984	-18.0456
F1H6N4G1	-18.0456	-18.0456	-18.0456	-7.9244	-18.0456
H8N8G2	-18.0456	-18.0456	-18.0456	-7.9595	-18.0456
H10N8G1	-18.0456	-18.0456	-18.0456	-7.9595	-18.0456
F2H7N6S3	-18.0456	-18.0456	-18.0456	-7.9595	-18.0456
F2H11N7	-18.0456	-18.0456	-18.0456	-7.9595	-18.0456
F2H9N7G1	-18.0456	-18.0456	-18.0456	-7.9595	-18.0456
F2H7N6S1G2	-18.0456	-18.0456	-18.0456	-10.0547	-18.0456
F1H8N6S2G1	-18.0456	-18.0456	-18.0456	-10.0547	-18.0456
F3H6N6G3	-18.0456	-18.0456	-18.0456	-10.0547	-18.0456
F1H8N5G1	-18.0456	-18.0456	-18.0456	-9.6847	-18.0456
F1H8N6S2	-18.0456	-18.0456	-18.0456	-9.817	-18.0456
H7N6S2G1	-18.0456	-18.0456	-18.0456	-8.969	-18.0456
F4H8N8S4G1	-18.0456	-18.0456	-18.0456	-8.8514	-18.0456
F6H9N7S2G2	-18.0456	-18.0456	-18.0456	-8.8514	-18.0456
H10N7G2	-18.0456	-18.0456	-18.0456	-8.8227	-18.0456
H12N7G1	-18.0456	-18.0456	-18.0456	-8.8227	-18.0456
F1H7N6S2G2	-18.0456	-18.0456	-18.0456	-8.8227	-18.0456
F4H7N8S1	-18.0456	-18.0456	-18.0456	-8.8227	-18.0456
F3H6N8S2	-18.0456	-18.0456	-18.0456	-8.8227	-18.0456
F3H9N7G2	-18.0456	-18.0456	-18.0456	-8.8006	-18.0456
H10N7S3	-18.0456	-18.0456	-18.0456	-8.8006	-18.0456
F5H10N6G1	-18.0456	-18.0456	-18.0456	-8.8006	-18.0456
F4H9N6S1G1	-18.0456	-18.0456	-18.0456	-8.8006	-18.0456
F1H7N7S2G2	-18.0456	-18.0456	-18.0456	-8.8006	-18.0456
F2H6N4G2	-18.0456	-18.0456	-18.0456	-9.3897	-18.0456
H8N6S3	-18.0456	-18.0456	-18.0456	-9.1801	-18.0456
F1H7N6S2G1	-18.0456	-18.0456	-18.0456	-9.1801	-18.0456
F1H5N5G1	-18.0456	-18.0456	-18.0456	-9.0623	-18.0456
F2H9N8	-18.0456	-18.0456	-18.0456	-9.0905	-18.0456
F1H7N4G1	-18.0456	-18.0456	-18.0456	-5.2317	-18.0456
F1H6N5S5	-18.0456	-18.0456	-18.0456	-5.1231	-18.0456
F3H10N8S7G1	-18.0456	-18.0456	-18.0456	-5.0637	-18.0456
F2H10N6G1	-18.0456	-18.0456	-18.0456	-4.2676	-18.0456
H7N4S1G1	-18.0456	-18.0456	-18.0456	-4.4028	-18.0456
F1H8N4G1	-18.0456	-18.0456	-18.0456	-4.4028	-18.0456
F3H7N6G3	-18.0456	-18.0456	-18.0456	-4.5801	-18.0456
H7N6S3G1	-18.0456	-18.0456	-18.0456	-4.5086	-18.0456
F3H9N6G2	-18.0456	-18.0456	-18.0456	-4.6583	-18.0456
H7N7S1G3	-18.0456	-18.0456	-18.0456	-4.6583	-18.0456
F1H8N7G3	-18.0456	-18.0456	-18.0456	-4.6583	-18.0456
H11N7S1G1	-18.0456	-18.0456	-18.0456	-4.6583	-18.0456
F4H6N8S2	-18.0456	-18.0456	-18.0456	-4.6583	-18.0456
F5H7N8S1	-18.0456	-18.0456	-18.0456	-4.6583	-18.0456
F2H10N5S1	-18.0456	-18.0456	-18.0456	-4.8067	-18.0456
F2H8N5S1G1	-18.0456	-18.0456	-18.0456	-4.8067	-18.0456
H7N6S1G2	-18.0456	-18.0456	-18.0456	-4.8067	-18.0456
F1H8N6G2	-18.0456	-18.0456	-18.0456	-4.8067	-18.0456
F2H5N5G2	-18.0456	-18.0456	-18.0456	-5.6382	-18.0456
F3H10N8S6G1	-18.0456	-18.0456	-18.0456	-5.7011	-18.0456
H11N7S1	-18.0456	-18.0456	-18.0456	-5.8768	-18.0456
F1H6N7G3	-18.0456	-18.0456	-18.0456	-5.8768	-18.0456
F1H8N7G2	-18.0456	-18.0456	-18.0456	-5.8768	-18.0456
H10N7G1	-18.0456	-18.0456	-18.0456	-5.8284	-18.0456
H6N5S6	-18.0456	-18.0456	-18.0456	-5.7874	-18.0456
F1H7N5G2	-18.0456	-18.0456	-18.0456	-6.3719	-18.0456
F3H5N4G2	-18.0456	-18.0456	-18.0456	-6.3375	-18.0456
H8N5S1G1	-18.0456	-18.0456	-18.0456	-6.333	-18.0456
F1H9N4G1	-18.0456	-18.0456	-18.0456	-6.0837	-18.0456
F4H7N5	-18.0456	-18.0456	-18.0456	-6.0413	-18.0456
F2H8N5G1	-18.0456	-18.0456	-18.0456	-7.3988	-18.0456
F1H7N5S1G1	-18.0456	-18.0456	-18.0456	-7.3988	-18.0456
F2H13N7	-18.0456	-18.0456	-18.0456	-7.6528	-18.0456
H8N8G3	-18.0456	-18.0456	-18.0456	-7.6528	-18.0456
F2H7N4G2	-18.0456	-18.0456	-18.0456	-7.6014	-18.0456
F3H8N6G2	-18.0456	-18.0456	-18.0456	-7.5609	-18.0456
H11N7G1	-18.0456	-18.0456	-18.0456	-7.5609	-18.0456
H9N7G2	-18.0456	-18.0456	-18.0456	-7.5609	-18.0456
H13N7	-18.0456	-18.0456	-18.0456	-7.5609	-18.0456
F4H6N8S1	-18.0456	-18.0456	-18.0456	-7.5609	-18.0456
F4H7N8	-18.0456	-18.0456	-18.0456	-6.9964	-18.0456
F1H7N6S1G2	-18.0456	-18.0456	-18.0456	-6.915	-18.0456
H6N5S1G2	-18.0456	-18.0456	-18.0456	-6.7133	-18.0456
H8N6G1	-18.0456	-18.0456	-18.0456	-6.4973	-18.0456
F2H6N5S1G1	-18.0456	-18.0456	-18.0456	-6.5916	-18.0456
F3H5N5G2	-18.0456	-18.0456	-18.0456	-6.5916	-18.0456
F1H5N6G2	-18.0456	-1.6252	-1.983	-12.5316	-18.0456
H6N4G2	-18.0456	-5.428	-3.5786	-18.0456	-18.0456
H4N5G1	-18.0456	-1.829	-3.6455	-18.0456	-18.0456
H8N4G1	-18.0456	-2.4585	-4.363	-18.0456	-18.0456
H8N3G1	-18.0456	-0.3603	-0.9876	-18.0456	-18.0456
H4N3G1	-18.0456	-4.0255	-0.0363	-18.0456	-18.0456
F1H8N3G1	-18.0456	-4.477	-1.4479	-18.0456	-18.0456
H6N3S1	-11.7962	-1.0921	-0.4405	-7.6153	-4.735
F1H7N3S1	-18.0456	-7.8691	-0.6699	-9.0936	-4.633
F1H6N3G1	-18.0456	-7.0597	-2.1848	-8.1885	-18.0456
H5N4G2	-18.0456	-4.4138	3.1623	-9.0936	-18.0456
F2H4N4G1	-18.0456	-2.5977	-0.5336	-5.6183	-18.0456
H7N3G1	-18.0456	-2.2696	0.203	-8.1204	-18.0456
F1H4N4G1	-18.0456	-1.2771	-0.343	-6.6011	-18.0456
F1H5N3G1	-18.0456	-1.0921	-0.4405	-7.6153	-18.0456
F1H9N3	-10.421	-4.4138	0.1055	-2.9435	-18.0456
F2H5N5S1G1	-18.0456	-0.6643	-0.7733	-1.9117	-18.0456
H5N4S1G1	-18.0456	-7.3988	-3.3702	-1.0462	-18.0456
F2H5N5S1	-0.2422	-2.4273	-2.1591	-18.0456	-18.0456
H8N6S1	-2.9186	-1.6252	-1.983	-18.0456	-18.0456
F1H3N5	-4.8681	-5.4533	-3.7535	-18.0456	-18.0456
H10N4	-1.6737	-6.7209	-0.277	-18.0456	-18.0456
H6N4	-1.4071	-8.2183	-1.2329	-7.0779	-18.0456
F3H5N4S1	-3.4917	-7.7555	-5.7018	-10.2457	-18.0456
H5N4S1	-2.1537	-1.2771	-0.2943	-6.6011	-18.0456
H6N4S2	-4.3058	-4.1884	-1.7922	-4.2198	-18.0456
H8N5S1	-7.0391	-3.1039	-3.314	-9.3135	-18.0456
F3H7N4	-6.1768	-4.2581	0.7164	-10.9904	-18.0456
H4N5S1	-4.7503	-5.2744	-2.4989	-9.8971	-18.0456
H9N3	-3.133	-4.6361	-1.7369	-10.2555	-18.0456
H9N6	1.2355	-3.2586	-18.0456	-7.8102	-18.0456
H11N5	1.9715	-3.0963	-18.0456	-7.0304	-18.0456
F1H7N6S4	-1.8017	-1.4552	-18.0456	-5.6712	-18.0456
F3H6N4	-1.271	-4.5608	-18.0456	-6.5492	-18.0456
H4N6S1	0.357	-3.3246	-18.0456	-4.0593	-18.0456
H5N5S1	-5.2211	-1.2745	-18.0456	-9.0896	-18.0456
F2H7N6S4	-2.9998	-4.4379	-18.0456	-10.8606	-18.0456
F2H5N7	-7.3236	-6.9202	-18.0456	-10.9188	-18.0456
F1H11N4	-5.5462	-7.0472	-18.0456	-10.6292	-18.0456
H10N4S1	-6.6795	-7.0472	-18.0456	-6.1469	-18.0456
H7N4S1	-4.5488	-7.3988	-18.0456	-7.9244	-18.0456
H10N5S1	-9.4234	1.5146	-18.0456	-18.0456	-18.0456
H10N5	-10.7302	-3.7748	-18.0456	-18.0456	-18.0456
H6N3S5	-6.6066	-7.6439	-18.0456	-18.0456	-18.0456
F4H6N5S5	-6.5671	-7.1584	-18.0456	-18.0456	-18.0456
F1H7N6S5	-8.3333	-7.1584	-18.0456	-18.0456	-18.0456
F3H7N6S6	-7.6388	-7.1584	-18.0456	-18.0456	-18.0456
F3H6N5S7	-3.735	-6.4613	-18.0456	-18.0456	-18.0456
H6N7S2	-4.0979	-7.454	-18.0456	-18.0456	-18.0456
H5N3S5	-3.889	-7.1584	-18.0456	-18.0456	-18.0456
H9N8S5	-5.0589	-7.0018	-18.0456	-18.0456	-18.0456
F4H5N5S7	-5.3219	-7.1138	-18.0456	-18.0456	-18.0456
F5H7N6S5	-5.3219	-7.0018	-18.0456	-18.0456	-18.0456
H7N6S5	-5.3386	-7.0018	-18.0456	-18.0456	-18.0456
F4H6N5	-5.3219	-5.9317	-18.0456	-18.0456	-18.0456
F3H6N5S5	-5.2644	-6.5177	-18.0456	-18.0456	-18.0456
H4N5S7	-5.276	-6.3032	-18.0456	-18.0456	-18.0456
F3H5N4S5	-1.0899	-2.6606	-18.0456	-18.0456	-18.0456
F2H7N7	-2.8365	-5.8907	-18.0456	-18.0456	-18.0456
H7N4S5	-0.5146	-5.4244	-18.0456	-18.0456	-18.0456
H8N7S4	-6.0589	-3.8363	-18.0456	-18.0456	-18.0456
F1H8N7S4	-5.2122	-4.8582	-18.0456	-18.0456	-18.0456
H9N7	-5.6581	-0.9161	-18.0456	-18.0456	-18.0456
F3H8N6	-4.2211	-2.6399	-18.0456	-18.0456	-18.0456
F1H4N5S1	-2.9537	-1.9256	-18.0456	-18.0456	-18.0456
F2H8N5S2	-8.4498	-18.0456	-18.0456	-2.8337	-2.6741
F2H8N5S1	-5.4429	-18.0456	-18.0456	-1.885	-6.5035
H6N5S2	-2.3847	-18.0456	-18.0456	-1.3957	-4.0703
F4H6N7	-2.7787	-18.0456	-18.0456	-4.203	-4.8305
F1H6N8	-2.2524	-18.0456	-18.0456	-2.397	-5.8053
H5N8S1	-2.2272	-18.0456	-18.0456	-2.397	-6.2401
F3H6N8	-2.478	-18.0456	-18.0456	3.8869	-5.982
F1H6N5S3	1.0007	-18.0456	-18.0456	-0.3171	-2.1277
F1H5N6	0.318	-18.0456	-18.0456	-3.9982	-2.415
F3H6N4S1	-2.8065	-18.0456	-18.0456	-10.4047	-18.0456
F1H7N5	-1.7813	-18.0456	-18.0456	-10.7279	-18.0456
F2H6N8	-1.9306	-18.0456	-18.0456	-7.3988	-18.0456
H6N8S1	-2.6383	-18.0456	-18.0456	-6.7133	-18.0456
H10N6	-2.0917	-18.0456	-18.0456	-6.4973	-18.0456
F1H8N6	-4.4739	-18.0456	-18.0456	-6.0413	-18.0456
F3H5N8S2	-3.994	-18.0456	-18.0456	-7.5609	-18.0456
F3H5N8	-3.2728	-18.0456	-18.0456	-6.8825	-18.0456
F5H7N8	-6.786	-18.0456	-18.0456	-7.5609	-18.0456
F1H6N8S2	-6.5428	-18.0456	-18.0456	-8.3864	-18.0456
F5H8N8	-8.3383	-18.0456	-18.0456	-8.8227	-18.0456
H4N8S1	-8.341	-18.0456	-18.0456	-7.8344	-18.0456
F3H7N8	-9.6206	-18.0456	-18.0456	-4.8718	-18.0456
F2H7N8S1	-6.5428	-18.0456	-18.0456	-3.4168	-18.0456
F4H8N5	-8.2926	-18.0456	-18.0456	-2.6517	-18.0456
F4H6N8	-8.4498	-18.0456	-18.0456	-2.8407	-18.0456
F2H11N5	1.1043	-18.0456	-18.0456	0.1446	-18.0456
H12N7	1.0164	-18.0456	-18.0456	-5.4624	-18.0456
H5N4S4	-0.5356	-18.0456	-18.0456	-4.9085	-18.0456
F1H10N5S1	-2.7308	-18.0456	-18.0456	1.1845	-18.0456
H6N5S4	-3.0562	-18.0456	-18.0456	4.928	-18.0456
F1H9N6	-3.1511	-18.0456	-18.0456	-2.6517	-18.0456
F3H9N5	-3.3209	-18.0456	-18.0456	-1.885	-18.0456
F1H6N5S4	-5.295	-18.0456	-18.0456	-1.0694	-18.0456
H5N4S3	-7.2914	-18.0456	-18.0456	-0.9588	-18.0456
F2H4N8S3	-3.994	-18.0456	-18.0456	-18.0456	-18.0456
H4N7S3	-4.0527	-18.0456	-18.0456	-18.0456	-18.0456
F1H10N4S1	-4.0589	-18.0456	-18.0456	-18.0456	-18.0456
H9N6S1	-4.0589	-18.0456	-18.0456	-18.0456	-18.0456
F5H3N7	-3.7476	-18.0456	-18.0456	-18.0456	-18.0456
H9N3S3	-3.7732	-18.0456	-18.0456	-18.0456	-18.0456
F1H8N2	-3.7597	-18.0456	-18.0456	-18.0456	-18.0456
F1H11N2	-3.7659	-18.0456	-18.0456	-18.0456	-18.0456
F1H4N5S3	-3.8365	-18.0456	-18.0456	-18.0456	-18.0456
F2H4N3S4	-3.8435	-18.0456	-18.0456	-18.0456	-18.0456
H5N5S6	-3.8465	-18.0456	-18.0456	-18.0456	-18.0456
F2H4N4S4	-3.9116	-18.0456	-18.0456	-18.0456	-18.0456
F4H4N7	-3.875	-18.0456	-18.0456	-18.0456	-18.0456
F1H9N3S3	-3.2718	-18.0456	-18.0456	-18.0456	-18.0456
F3H7N5	-3.1744	-18.0456	-18.0456	-18.0456	-18.0456
F2H5N3S2	-3.1659	-18.0456	-18.0456	-18.0456	-18.0456
F1H10N3	-3.1626	-18.0456	-18.0456	-18.0456	-18.0456
F1H8N3S2	-3.2266	-18.0456	-18.0456	-18.0456	-18.0456
F1H7N7S1	-3.1946	-18.0456	-18.0456	-18.0456	-18.0456
F6H4N7	-3.448	-18.0456	-18.0456	-18.0456	-18.0456
F3H4N6	-3.4968	-18.0456	-18.0456	-18.0456	-18.0456
F2H9N3S2	-3.5386	-18.0456	-18.0456	-18.0456	-18.0456
F1H8N3S3	-3.5196	-18.0456	-18.0456	-18.0456	-18.0456
F1H11N5	-3.664	-18.0456	-18.0456	-18.0456	-18.0456
H4N4S3	-3.5883	-18.0456	-18.0456	-18.0456	-18.0456
H6N3S4	-3.571	-18.0456	-18.0456	-18.0456	-18.0456
H6N4S4	-2.6722	-18.0456	-18.0456	-18.0456	-18.0456
F1H4N8S2	-2.599	-18.0456	-18.0456	-18.0456	-18.0456
F3H4N5S1	-2.6144	-18.0456	-18.0456	-18.0456	-18.0456
F4H9N6S4	-2.6099	-18.0456	-18.0456	-18.0456	-18.0456
F2H3N3	-2.5301	-18.0456	-18.0456	-18.0456	-18.0456
F3H6N4S2	-2.5596	-18.0456	-18.0456	-18.0456	-18.0456
F2H9N3	-2.5614	-18.0456	-18.0456	-18.0456	-18.0456
F1H10N2	-2.472	-18.0456	-18.0456	-18.0456	-18.0456
F5H4N7S1	-2.478	-18.0456	-18.0456	-18.0456	-18.0456
H9N3S2	-2.442	-18.0456	-18.0456	-18.0456	-18.0456
F3H5N4S4	-2.4532	-18.0456	-18.0456	-18.0456	-18.0456
H10N3	-2.8098	-18.0456	-18.0456	-18.0456	-18.0456
F1H8N8S5	-2.8257	-18.0456	-18.0456	-18.0456	-18.0456
F4H4N5S2	-2.8365	-18.0456	-18.0456	-18.0456	-18.0456
F1H9N2	-2.7744	-18.0456	-18.0456	-18.0456	-18.0456
F3H9N4S1	-2.7787	-18.0456	-18.0456	-18.0456	-18.0456
F1H7N4S3	-2.7787	-18.0456	-18.0456	-18.0456	-18.0456
F2H4N3S5	-2.7787	-18.0456	-18.0456	-18.0456	-18.0456
F2H4N7S2	-2.7284	-18.0456	-18.0456	-18.0456	-18.0456
F2H10N3S1	-2.7431	-18.0456	-18.0456	-18.0456	-18.0456
F2H5N3	-2.9025	-18.0456	-18.0456	-18.0456	-18.0456
F2H7N3S1	-2.9348	-18.0456	-18.0456	-18.0456	-18.0456
F1H11N7	-2.9388	-18.0456	-18.0456	-18.0456	-18.0456
H7N3S2	-3.0589	-18.0456	-18.0456	-18.0456	-18.0456
H7N3S3	-3.0677	-18.0456	-18.0456	-18.0456	-18.0456
F4H4N8	-3.0161	-18.0456	-18.0456	-18.0456	-18.0456
F5H4N6S1	-2.9995	-18.0456	-18.0456	-18.0456	-18.0456
F2H4N3S2	-1.7404	-18.0456	-18.0456	-18.0456	-18.0456
F5H4N7	-1.6738	-18.0456	-18.0456	-18.0456	-18.0456
H4N3S4	-1.9337	-18.0456	-18.0456	-18.0456	-18.0456
F1H9N5S1	-1.8414	-18.0456	-18.0456	-18.0456	-18.0456
F3H7N4S2	-1.8414	-18.0456	-18.0456	-18.0456	-18.0456
F2H6N4S3	-1.8414	-18.0456	-18.0456	-18.0456	-18.0456
F2H8N3S2	-2.3041	-18.0456	-18.0456	-18.0456	-18.0456
H7N5S3	-2.324	-18.0456	-18.0456	-18.0456	-18.0456
F4H4N7S1	-2.2863	-18.0456	-18.0456	-18.0456	-18.0456
H4N5S2	-2.28	-18.0456	-18.0456	-18.0456	-18.0456
F2H10N5	-2.2653	-18.0456	-18.0456	-18.0456	-18.0456
H11N6	-2.2506	-18.0456	-18.0456	-18.0456	-18.0456
F5H5N7	-2.1824	-18.0456	-18.0456	-18.0456	-18.0456
F3H4N4S1	-2.1647	-18.0456	-18.0456	-18.0456	-18.0456
F1H4N4S4	-2.0369	-18.0456	-18.0456	-18.0456	-18.0456
F2H4N3	-2.0987	-18.0456	-18.0456	-18.0456	-18.0456
F2H5N5S5	-2.1096	-18.0456	-18.0456	-18.0456	-18.0456
F3H3N6	2.1277	-18.0456	-18.0456	-18.0456	-18.0456
F1H4N3S5	0.972	-18.0456	-18.0456	-18.0456	-18.0456
F1H10N6	1.0097	-18.0456	-18.0456	-18.0456	-18.0456
F4H5N8	0.992	-18.0456	-18.0456	-18.0456	-18.0456
F2H3N7	1.3297	-18.0456	-18.0456	-18.0456	-18.0456
H6N3S2	1.3297	-18.0456	-18.0456	-18.0456	-18.0456
F3H4N8	1.1857	-18.0456	-18.0456	-18.0456	-18.0456
F3H4N4S3	1.1386	-18.0456	-18.0456	-18.0456	-18.0456
H5N5S3	0.5072	-18.0456	-18.0456	-18.0456	-18.0456
F3H8N4S3	0.3759	-18.0456	-18.0456	-18.0456	-18.0456
F2H8N3	0.2956	-18.0456	-18.0456	-18.0456	-18.0456
F1H5N5S6	-0.0974	-18.0456	-18.0456	-18.0456	-18.0456
F2H6N5S5	-0.0974	-18.0456	-18.0456	-18.0456	-18.0456
F2H8N3S1	-0.1209	-18.0456	-18.0456	-18.0456	-18.0456
F1H7N3S2	-0.1364	-18.0456	-18.0456	-18.0456	-18.0456
F3H4N7S1	-0.2356	-18.0456	-18.0456	-18.0456	-18.0456
H9N5S3	-0.1867	-18.0456	-18.0456	-18.0456	-18.0456
F4H5N7	0.1358	-18.0456	-18.0456	-18.0456	-18.0456
H6N6S11	0.0991	-18.0456	-18.0456	-18.0456	-18.0456
H4N4S5	0.0503	-18.0456	-18.0456	-18.0456	-18.0456
F3H8N4S1	-0.0088	-18.0456	-18.0456	-18.0456	-18.0456
H4N3S2	0.0017	-18.0456	-18.0456	-18.0456	-18.0456
H6N3S3	-1.26	-18.0456	-18.0456	-18.0456	-18.0456
F5H3N6	-1.1703	-18.0456	-18.0456	-18.0456	-18.0456
F2H3N6	-1.5051	-18.0456	-18.0456	-18.0456	-18.0456
F2H9N4S2	-1.538	-18.0456	-18.0456	-18.0456	-18.0456
H4N4S2	-1.3825	-18.0456	-18.0456	-18.0456	-18.0456
F1H7N5S4	-1.4328	-18.0456	-18.0456	-18.0456	-18.0456
F5H5N6	-0.8067	-18.0456	-18.0456	-18.0456	-18.0456
H4N8S2	-0.8103	-18.0456	-18.0456	-18.0456	-18.0456
F3H7N7	-0.8502	-18.0456	-18.0456	-18.0456	-18.0456
F1H5N7S2	-0.8415	-18.0456	-18.0456	-18.0456	-18.0456
H5N3S2	-0.878	-18.0456	-18.0456	-18.0456	-18.0456
F2H5N3S7	-0.867	-18.0456	-18.0456	-18.0456	-18.0456
F2H4N3S1	-1.0682	-18.0456	-18.0456	-18.0456	-18.0456
H4N3S5	-0.9514	-18.0456	-18.0456	-18.0456	-18.0456
F2H10N6S2	-0.9569	-18.0456	-18.0456	-18.0456	-18.0456
F1H12N2	-0.9573	-18.0456	-18.0456	-18.0456	-18.0456
F4H4N6S1	-0.4366	-18.0456	-18.0456	-18.0456	-18.0456
F1H4N3S8	-0.4721	-18.0456	-18.0456	-18.0456	-18.0456
F2H7N4S4	-0.5146	-18.0456	-18.0456	-18.0456	-18.0456
F1H4N5S2	-0.5539	-18.0456	-18.0456	-18.0456	-18.0456
F2H5N3S1	-0.6337	-18.0456	-18.0456	-18.0456	-18.0456
F1H4N7S2	-0.5942	-18.0456	-18.0456	-18.0456	-18.0456
F3H10N5	-0.6106	-18.0456	-18.0456	-18.0456	-18.0456
F1H6N4S3	-0.7368	-18.0456	-18.0456	-18.0456	-18.0456
F1H4N3S2	-0.6856	-18.0456	-18.0456	-18.0456	-18.0456
F2H6N3S1	-0.7027	-18.0456	-18.0456	-18.0456	-18.0456
F2H6N6S3	-10.81	-18.0456	-18.0456	-12.7036	-18.0456
F1H9N5	-11.3353	-18.0456	-18.0456	-10.8634	-18.0456
F1H5N8	-11.3353	-18.0456	-18.0456	-10.8634	-18.0456
F2H9N4	-6.4368	-18.0456	-18.0456	-10.9188	-18.0456
F3H5N8S1	-8.4498	-18.0456	-18.0456	-13.2766	-18.0456
F2H10N4	-7.0138	-18.0456	-18.0456	-11.9577	-18.0456
F1H9N7S1	-7.2822	-18.0456	-18.0456	-12.7036	-18.0456
F2H10N7	-7.2822	-18.0456	-18.0456	-12.7036	-18.0456
F1H4N3S3	-12.9696	-18.0456	-18.0456	-18.0456	-18.0456
H4N3S6	-12.1781	-18.0456	-18.0456	-18.0456	-18.0456
H8N3S4	-12.1781	-18.0456	-18.0456	-18.0456	-18.0456
F1H6N3S18	-11.3568	-18.0456	-18.0456	-18.0456	-18.0456
F4H7N6S13	-11.4108	-18.0456	-18.0456	-18.0456	-18.0456
F3H8N8S2	-11.1695	-18.0456	-18.0456	-18.0456	-18.0456
F3H10N4S2	-11.0693	-18.0456	-18.0456	-18.0456	-18.0456
F4H4N5	-10.421	-18.0456	-18.0456	-18.0456	-18.0456
F2H4N7S3	-10.524	-18.0456	-18.0456	-18.0456	-18.0456
H6N4S5	-10.524	-18.0456	-18.0456	-18.0456	-18.0456
H10N5S2	-10.524	-18.0456	-18.0456	-18.0456	-18.0456
F1H7N4S4	-10.524	-18.0456	-18.0456	-18.0456	-18.0456
F3H10N4S1	-10.524	-18.0456	-18.0456	-18.0456	-18.0456
H4N8S4	-10.7465	-18.0456	-18.0456	-18.0456	-18.0456
F2H7N3S3	-10.8747	-18.0456	-18.0456	-18.0456	-18.0456
F5H6N6	-10.8747	-18.0456	-18.0456	-18.0456	-18.0456
F4H5N6S1	-10.8747	-18.0456	-18.0456	-18.0456	-18.0456
F3H10N4	-9.8688	-18.0456	-18.0456	-18.0456	-18.0456
F2H8N5	-9.9158	-18.0456	-18.0456	-18.0456	-18.0456
F1H6N3S2	-10.0246	-18.0456	-18.0456	-18.0456	-18.0456
F2H9N3S3	-10.1763	-18.0456	-18.0456	-18.0456	-18.0456
F2H6N6S2	-10.1309	-18.0456	-18.0456	-18.0456	-18.0456
F1H9N7	-10.1309	-18.0456	-18.0456	-18.0456	-18.0456
F1H5N3S5	-10.1309	-18.0456	-18.0456	-18.0456	-18.0456
F1H5N4S3	-9.4982	-18.0456	-18.0456	-18.0456	-18.0456
F3H3N8	-9.5644	-18.0456	-18.0456	-18.0456	-18.0456
F2H6N4S6	-9.5389	-18.0456	-18.0456	-18.0456	-18.0456
F2H5N3S4	-9.738	-18.0456	-18.0456	-18.0456	-18.0456
F6H6N7	-9.6206	-18.0456	-18.0456	-18.0456	-18.0456
F4H4N7S2	-9.6206	-18.0456	-18.0456	-18.0456	-18.0456
F1H4N8S3	-9.6206	-18.0456	-18.0456	-18.0456	-18.0456
F2H4N4S3	-9.1	-18.0456	-18.0456	-18.0456	-18.0456
F2H4N6S5	-9.3918	-18.0456	-18.0456	-18.0456	-18.0456
F4H10N6	-9.238	-18.0456	-18.0456	-18.0456	-18.0456
F5H6N5S19	-9.2503	-18.0456	-18.0456	-18.0456	-18.0456
F3H7N6S19	-9.2503	-18.0456	-18.0456	-18.0456	-18.0456
F2H6N6S20	-9.2503	-18.0456	-18.0456	-18.0456	-18.0456
F2H10N7S1	-9.3318	-18.0456	-18.0456	-18.0456	-18.0456
F2H3N8	-9.2892	-18.0456	-18.0456	-18.0456	-18.0456
F2H4N4S2	-9.2892	-18.0456	-18.0456	-18.0456	-18.0456
F1H6N6S2	-7.7541	-18.0456	-18.0456	-18.0456	-18.0456
H12N8	-7.7575	-18.0456	-18.0456	-18.0456	-18.0456
H4N6S2	-7.7926	-18.0456	-18.0456	-18.0456	-18.0456
H8N3S2	-7.821	-18.0456	-18.0456	-18.0456	-18.0456
F4H4N5S1	-7.821	-18.0456	-18.0456	-18.0456	-18.0456
F3H5N4S2	-7.6744	-18.0456	-18.0456	-18.0456	-18.0456
F6H5N7S2	-7.6017	-18.0456	-18.0456	-18.0456	-18.0456
F2H8N5S4	-7.6017	-18.0456	-18.0456	-18.0456	-18.0456
F3H5N8S3	-7.6017	-18.0456	-18.0456	-18.0456	-18.0456
F2H4N8S4	-7.6017	-18.0456	-18.0456	-18.0456	-18.0456
H10N7	-7.517	-18.0456	-18.0456	-18.0456	-18.0456
F3H7N6S5	-7.4568	-18.0456	-18.0456	-18.0456	-18.0456
H10N7S2	-7.4166	-18.0456	-18.0456	-18.0456	-18.0456
H5N8S4	-7.4181	-18.0456	-18.0456	-18.0456	-18.0456
F3H9N4S3	-7.4181	-18.0456	-18.0456	-18.0456	-18.0456
F4H3N6	-7.3455	-18.0456	-18.0456	-18.0456	-18.0456
F4H3N8	-7.3236	-18.0456	-18.0456	-18.0456	-18.0456
H4N6S5	-7.2822	-18.0456	-18.0456	-18.0456	-18.0456
F4H5N5S3	-7.2822	-18.0456	-18.0456	-18.0456	-18.0456
F1H9N3S4	-7.2822	-18.0456	-18.0456	-18.0456	-18.0456
F5H6N5S5	-7.2322	-18.0456	-18.0456	-18.0456	-18.0456
H8N7S5	-7.2322	-18.0456	-18.0456	-18.0456	-18.0456
H8N4S2	-7.2365	-18.0456	-18.0456	-18.0456	-18.0456
H6N8	-7.2347	-18.0456	-18.0456	-18.0456	-18.0456
H4N6S7	-8.8508	-18.0456	-18.0456	-18.0456	-18.0456
H10N4S3	-8.9202	-18.0456	-18.0456	-18.0456	-18.0456
F2H8N7S1	-8.9202	-18.0456	-18.0456	-18.0456	-18.0456
F3H5N6S3	-8.9202	-18.0456	-18.0456	-18.0456	-18.0456
F2H8N3S4	-8.9202	-18.0456	-18.0456	-18.0456	-18.0456
F2H4N4S18	-8.772	-18.0456	-18.0456	-18.0456	-18.0456
F1H4N4S3	-8.7473	-18.0456	-18.0456	-18.0456	-18.0456
F2H6N3	-8.7113	-18.0456	-18.0456	-18.0456	-18.0456
F3H6N6	-8.6805	-18.0456	-18.0456	-18.0456	-18.0456
F5H4N7S3	-8.3383	-18.0456	-18.0456	-18.0456	-18.0456
F2H4N4S5	-8.4498	-18.0456	-18.0456	-18.0456	-18.0456
F4H10N5	-8.4498	-18.0456	-18.0456	-18.0456	-18.0456
F2H6N3S3	-7.9	-18.0456	-18.0456	-18.0456	-18.0456
H8N4S3	-7.9862	-18.0456	-18.0456	-18.0456	-18.0456
F3H10N6	-7.993	-18.0456	-18.0456	-18.0456	-18.0456
F5H4N8S1	-7.993	-18.0456	-18.0456	-18.0456	-18.0456
F6H5N8	-7.993	-18.0456	-18.0456	-18.0456	-18.0456
F1H11N6	-8.1024	-18.0456	-18.0456	-18.0456	-18.0456
H4N7S2	-8.1959	-18.0456	-18.0456	-18.0456	-18.0456
F3H3N4	-6.8049	-18.0456	-18.0456	-18.0456	-18.0456
F2H7N3	-6.7501	-18.0456	-18.0456	-18.0456	-18.0456
F2H10N3	-6.7533	-18.0456	-18.0456	-18.0456	-18.0456
F1H9N3S1	-6.7533	-18.0456	-18.0456	-18.0456	-18.0456
F1H7N5S3	-6.6829	-18.0456	-18.0456	-18.0456	-18.0456
F2H4N8S2	-6.6829	-18.0456	-18.0456	-18.0456	-18.0456
F3H3N7	-6.6168	-18.0456	-18.0456	-18.0456	-18.0456
F1H9N8S5	-6.598	-18.0456	-18.0456	-18.0456	-18.0456
F1H10N3S1	-6.6022	-18.0456	-18.0456	-18.0456	-18.0456
F1H5N2	-7.0203	-18.0456	-18.0456	-18.0456	-18.0456
H4N4S4	-7.0391	-18.0456	-18.0456	-18.0456	-18.0456
F1H6N2	-7.0936	-18.0456	-18.0456	-18.0456	-18.0456
H10N3S5	-7.0677	-18.0456	-18.0456	-18.0456	-18.0456
H7N4S4	-6.8842	-18.0456	-18.0456	-18.0456	-18.0456
H9N8S4	-6.8984	-18.0456	-18.0456	-18.0456	-18.0456
F5H7N6S4	-6.8984	-18.0456	-18.0456	-18.0456	-18.0456
H8N7S2	-6.9424	-18.0456	-18.0456	-18.0456	-18.0456
H5N6S7	-6.9842	-18.0456	-18.0456	-18.0456	-18.0456
F3H3N5	-5.9117	-18.0456	-18.0456	-18.0456	-18.0456
H10N4S4	-5.9105	-18.0456	-18.0456	-18.0456	-18.0456
F1H6N3S4	-6.1047	-18.0456	-18.0456	-18.0456	-18.0456
F4H3N7	-6.0589	-18.0456	-18.0456	-18.0456	-18.0456
F1H3N2	-6.0405	-18.0456	-18.0456	-18.0456	-18.0456
F3H4N8S1	-6.5191	-18.0456	-18.0456	-18.0456	-18.0456
F4H5N5S1	-6.4687	-18.0456	-18.0456	-18.0456	-18.0456
F1H7N5S1	-6.4472	-18.0456	-18.0456	-18.0456	-18.0456
F3H4N5	-6.289	-18.0456	-18.0456	-18.0456	-18.0456
F3H4N4S2	-6.1945	-18.0456	-18.0456	-18.0456	-18.0456
H7N4S3	-6.2355	-18.0456	-18.0456	-18.0456	-18.0456
F3H7N6S4	-5.2122	-18.0456	-18.0456	-18.0456	-18.0456
F1H10N4S4	-5.3219	-18.0456	-18.0456	-18.0456	-18.0456
F4H3N5	-5.3219	-18.0456	-18.0456	-18.0456	-18.0456
F3H4N7	-5.2941	-18.0456	-18.0456	-18.0456	-18.0456
F3H8N4	-5.2941	-18.0456	-18.0456	-18.0456	-18.0456
F4H4N6	-5.4114	-18.0456	-18.0456	-18.0456	-18.0456
F2H5N3S3	-5.4114	-18.0456	-18.0456	-18.0456	-18.0456
F1H9N3S2	-5.4645	-18.0456	-18.0456	-18.0456	-18.0456
F2H9N6	-5.4465	-18.0456	-18.0456	-18.0456	-18.0456
F5H4N8	-5.4465	-18.0456	-18.0456	-18.0456	-18.0456
F1H7N2	-5.661	-18.0456	-18.0456	-18.0456	-18.0456
H10N3S3	-5.6439	-18.0456	-18.0456	-18.0456	-18.0456
H9N3S1	-5.6439	-18.0456	-18.0456	-18.0456	-18.0456
F2H3N5	-5.6439	-18.0456	-18.0456	-18.0456	-18.0456
F4H5N7S2	-5.6439	-18.0456	-18.0456	-18.0456	-18.0456
F1H7N3S3	-5.5462	-18.0456	-18.0456	-18.0456	-18.0456
F1H4N3S4	-5.6022	-18.0456	-18.0456	-18.0456	-18.0456
F4H5N5	-4.8028	-18.0456	-18.0456	-18.0456	-18.0456
H8N5S2	-4.8244	-18.0456	-18.0456	-18.0456	-18.0456
F3H4N4	-4.8171	-18.0456	-18.0456	-18.0456	-18.0456
F2H4N7S4	-4.8706	-18.0456	-18.0456	-18.0456	-18.0456
F1H7N4S5	-4.8962	-18.0456	-18.0456	-18.0456	-18.0456
F2H6N3S2	-4.9663	-18.0456	-18.0456	-18.0456	-18.0456
F2H4N3S3	-5.0589	-18.0456	-18.0456	-18.0456	-18.0456
H4N3S3	-5.0744	-18.0456	-18.0456	-18.0456	-18.0456
F6H10N7S4	-4.5285	-18.0456	-18.0456	-18.0456	-18.0456
F2H3N4	-4.5704	-18.0456	-18.0456	-18.0456	-18.0456
F1H10N3S2	-4.5924	-18.0456	-18.0456	-18.0456	-18.0456
F3H5N4S3	-4.2937	-18.0456	-18.0456	-18.0456	-18.0456
H5N5S4	-4.2782	-18.0456	-18.0456	-18.0456	-18.0456
H5N4S6	-4.2363	-18.0456	-18.0456	-18.0456	-18.0456
F3H9N4	-4.2592	-18.0456	-18.0456	-18.0456	-18.0456
H3N3	-4.448	-18.0456	-18.0456	-18.0456	-18.0456
F2H6N8S2	-4.423	-18.0456	-18.0456	-18.0456	-18.0456
H5N3S4	-4.3712	-18.0456	-18.0456	-18.0456	-18.0456
F1H6N7	-4.3712	-18.0456	-18.0456	-18.0456	-18.0456
F5H7N6S7	-4.3299	-18.0456	-18.0456	-18.0456	-18.0456
H9N8S7	-4.3299	-18.0456	-18.0456	-18.0456	-18.0456
H7N3	-5.4864	-3.2633	-18.0456	-12.8984	-0.4035
H7N5	-1.1189	-3.3916	-18.0456	-12.8928	-4.3784
F1H3N8	-3.9556	-4.748	-18.0456	-10.7279	-4.5481
F1H6N6S3	-4.6169	-4.363	-18.0456	-10.8561	-5.2901
H4N3	-6.5459	-3.9858	-18.0456	-18.0456	-6.6717
F2H5N6S2	-7.0004	-0.5184	-18.0456	-18.0456	-4.0543
F2H4N7S1	-7.2347	-3.7748	-18.0456	-18.0456	-0.4136
F1H7N4S2	-6.1074	-6.6558	-18.0456	-18.0456	-2.5
H5N4	-5.5301	-7.8759	-18.0456	-18.0456	-2.0478
H5N8S2	-4.3365	-8.1582	-18.0456	-18.0456	-7.225
F2H4N5S1	-2.2917	-1.7614	-18.0456	-18.0456	-2.7702
F3H5N5	-2.9541	-1.7614	-18.0456	-18.0456	-3.1272
F2H9N5	-1.8591	-4.1619	-18.0456	-18.0456	-2.9614
F2H5N5	-2.1844	-4.6277	-18.0456	-18.0456	-4.0203
F2H4N6S1	-0.6606	-6.9202	-18.0456	-18.0456	-3.2164
F3H5N6	-0.6606	-6.9202	-18.0456	-18.0456	-4.2105
H6N6	-1.069	-4.3236	-18.0456	-18.0456	-1.0822
F2H4N6	0.8427	-3.6589	-18.0456	-18.0456	-3.7053
F2H6N5S2	-5.0764	-18.0456	-18.0456	-18.0456	-3.2688
F2H4N8S1	-4.369	-18.0456	-18.0456	-18.0456	-1.734
H5N7S1	-4.3712	-18.0456	-18.0456	-18.0456	-2.3496
F2H5N4S2	-1.0044	-18.0456	-18.0456	-18.0456	-2.0834
F3H6N7	-3.4233	-18.0456	-18.0456	-18.0456	-2.7822
F1H6N7S1	-2.342	-18.0456	-18.0456	-18.0456	-3.1331
F1H8N7	-6.0201	-18.0456	-18.0456	-18.0456	-5.5287
H7N7S1	-4.0813	-18.0456	-18.0456	-18.0456	-5.4941
F1H7N8	-2.689	-18.0456	-18.0456	-18.0456	-6.1819
H9N4S2	-2.4141	-18.0456	-18.0456	-18.0456	-5.4941
F4H6N6	-2.7476	-18.0456	-18.0456	-18.0456	-5.2213
F1H8N8	-3.9709	-18.0456	-18.0456	-18.0456	-8.5562
F1H4N8S1	-4.782	-18.0456	-18.0456	-18.0456	-6.9044
F2H8N8S1	-4.8706	-18.0456	-18.0456	-18.0456	-7.2785
F3H5N7	-3.4669	-18.0456	-18.0456	-13.6101	-6.9044
F2H5N8S1	-2.478	-18.0456	-18.0456	-13.6791	-5.982
F2H5N8	-1.905	-18.0456	-18.0456	-18.0456	-6.9044
H7N6	-0.9748	-18.0456	-18.0456	-18.0456	-6.0893
F2H6N7S1	-0.3105	-18.0456	-18.0456	-18.0456	-6.4228
F1H7N7	-11.2882	-18.0456	-18.0456	-10.6292	-6.3389
H8N7S3	-9.93	-18.0456	-18.0456	-11.5126	-7.2786
F1H7N6S2	-9.8412	-18.0456	-18.0456	-10.5812	-2.3694
F2H4N8	-6.4472	-18.0456	-18.0456	-10.4047	-0.9169
F1H5N7S1	-8.1959	-18.0456	-18.0456	-10.1728	-0.2803
H5N8	-1.1104	-18.0456	-18.0456	-11.1544	-3.0734
F2H6N7	-0.975	-18.0456	-18.0456	-10.1333	-5.2271
H9N5S1	0.5729	-18.0456	-18.0456	-9.5927	-2.2073
F2H7N4S2	-0.5548	-18.0456	-18.0456	-7.3988	-2.9998
F1H5N5S1	-0.856	-18.0456	-18.0456	-8.5901	-3.0703
H4N8	-3.7836	-18.0456	-18.0456	-8.9801	-2.4493
F2H8N4	-4.6439	-18.0456	-18.0456	-9.9866	-2.7364
F3H5N5S1	-7.2339	-18.0456	-18.0456	-6.598	-3.9932
H6N5S1	-7.0203	-18.0456	-18.0456	-9.0623	-3.5233
F1H7N5S2	-5.3219	-18.0456	-18.0456	-6.5916	-6.7156
F1H5N8S1	-4.1751	-18.0456	-18.0456	-7.3988	-6.7156
F1H4N5	-5.0589	-18.0456	-18.0456	-6.3217	-1.8457
F1H9N4	-3.445	-18.0456	-18.0456	-5.2317	-2.5548
F2H7N5	-4.3853	-5.526	0.9338	-11.6523	-6.3231
F1H4N8	-7.3132	-5.6309	0.7711	-11.0914	0.0249
F1H6N5S1	-4.1819	-5.6309	0.3192	-8.4234	0.7183
F2H5N4	-1.1125	-6.9268	-3.6375	-6.5518	-6.8266
F1H3N7	-2.1179	-2.9198	-3.1734	-3.9313	-4.096
F1H3N6	-1.025	-3.2389	-0.5922	-5.382	-5.5146
H4N4S1	-1.6186	-4.5301	-1.1608	-5.9423	-7.8309
H5N3S1	-4.1958	-8.5105	-1.6512	-5.9697	1.1651
F1H5N4	-1.4159	-9.5419	0.8353	-5.9646	-2.3077
F1H7N3	-7.0542	-7.5384	-1.9926	-5.382	-4.7241
H10N2	-4.8731	-5.6314	-3.6013	-7.2261	-3.0349
H9N2	-2.9556	-8.7444	-2.5174	-8.0043	-2.6882
H3N6	-5.8541	-8.5105	-1.808	-8.5593	-1.8386
H4N6	-1.8388	-1.095	-0.8684	-11.5776	3.1824
H8N3	-2.076	-2.6081	1.7548	-11.5776	-0.0757
F1H5N3S1	-0.8975	-2.9	1.2445	-10.2803	1.2991
F2H4N7	-1.1023	-5.7864	0.9137	-18.0456	3.6006
F1H4N4	-2.5102	-5.3747	-1.9184	-18.0456	-0.7625
H6N5	-0.9262	-2.3671	-1.782	-18.0456	0.8576
F2H7N5S1	1.1386	-8.197	-0.7733	-18.0456	-5.2188
F2H4N4	-0.242	-1.5773	-1.0337	-18.0456	-4.4762
F2H5N6	-2.2009	-4.2326	0.636	-18.0456	-7.2151
H4N4	-7.4705	-9.0829	0.4329	-18.0456	-2.8337
H3N2	-7.063	-7.9002	1.4712	-18.0456	-4.0157
H5N3	-5.0245	-5.6664	-2.2274	-18.0456	-7.2231
F1H5N5	-4.7395	-8.3331	-0.4778	-18.0456	-6.0344
F2H6N6	-6.7533	-2.4752	-3.5366	-14.4075	-3.6183
F1H6N4S2	-6.82	-0.5872	-3.1571	-18.0456	-3.0445
H6N3	-4.6439	-4.0788	1.2764	-18.0456	-2.7077
H3N7	-5.0879	-3.4454	1.8087	-18.0456	0.1257
F2H4N5	-5.8811	-2.1612	0.791	-18.0456	-0.7599
F1H4N3	-9.3777	-3.9181	-2.6181	-18.0456	0.1897
H7N2	-7.6544	-5.9773	-1.2426	-18.0456	0.0671
H8N2	-5.6412	-6.6187	-0.8174	-18.0456	-1.0542
H5N5	-5.5142	-5.2527	-1.293	-18.0456	-1.1982
H4N5	-5.6439	-18.0456	-0.7246	-18.0456	-9.4491
H3N5	-6.5092	-18.0456	-1.4483	-18.0456	-5.3595
H3N4	-7.4688	-18.0456	-2.2218	-18.0456	-4.308
H5N6S1	-6.0589	-18.0456	-2.6928	-18.0456	-4.336
F1H6N3	-5.0606	-18.0456	-4.2915	-18.0456	-2.9576
H7N7	-6.7533	-18.0456	-5.3846	-18.0456	-4.6218
F2H6N5S1	-6.3065	-18.0456	-3.9096	-18.0456	-5.1836
F1H4N6S1	-2.2263	-18.0456	-2.8399	-18.0456	-4.5395
F1H5N5S2	1.0535	-18.0456	-3.9096	-18.0456	-5.8146
F1H3N4	-4.424	-18.0456	0.8159	-18.0456	-2.1842
H6N7	0.2115	-18.0456	1.2368	-18.0456	-3.7023
F1H4N7	-4.5488	-18.0456	-5.217	-7.5415	-2.7526
H9N4	-3.3172	-18.0456	-4.4312	-9.0936	-2.6107
H6N6S3	-4.8394	-18.0456	-5.2122	-10.0921	-2.3694
F2H7N4	-3.2792	-18.0456	-5.7069	-8.9801	-5.3613
F1H6N4	-6.8034	-18.0456	-5.2066	-8.7023	-5.3093
F2H7N6	-6.4687	-18.0456	-5.2534	-12.7126	-4.2304
F2H6N5	-1.3958	-18.0456	-4.0861	-12.8614	-2.6093
H9N5	-3.2267	-18.0456	-3.1571	-11.0872	-3.5449
H8N4	3.7614	-18.0456	-3.9191	-8.2198	2.0658
H4N7	3.7134	-18.0456	-5.693	-8.2198	-2.1919
H8N3S1	-0.8854	-18.0456	-1.7524	-2.5108	-1.4893
H5N5S2	-4.206	-18.0456	-0.1166	-4.9058	0.4171
F1H6N3S1	-2.6069	-18.0456	-2.474	-7.4432	2.0928
F1H5N3	-3.4249	-18.0456	-2.8022	-7.2212	0.6377
H4N3S1	-2.997	-18.0456	-1.4427	-6.8491	0.7108
F1H8N3	-4.6774	-18.0456	0.9756	-8.1885	-1.2105
F2H6N4S1	-6.0589	-18.0456	0.7164	-10.9904	-3.0226
F1H7N4	-3.1202	-18.0456	-3.1734	-7.5055	-3.6911
H6N4S1	-2.9474	-18.0456	-2.2319	-9.0816	-1.9832
F1H8N5	-2.0427	-18.0456	-1.8409	-8.4769	-2.1477
F1H4N3S1	-1.4811	-18.0456	0.2441	-5.2617	-3.7873
F1H4N4S1	-1.9914	-18.0456	-1.744	-6.4349	-6.9963
F1H10N5	-0.029	-18.0456	-1.6301	0.3571	-18.0456
F2H6N4	-5.5049	-18.0456	-0.8449	-5.915	-18.0456
H3N8	-1.8643	-18.0456	-0.0217	-12.8928	-18.0456
F1H5N7	-1.1614	-18.0456	-0.8661	-10.8375	-18.0456
F1H6N6	-5.6439	-18.0456	1.7647	-18.0456	-18.0456
F3H6N5	-1.3219	-18.0456	0.4877	-18.0456	-18.0456
H4N7S1	-2.2591	-18.0456	0.4887	-18.0456	-18.0456
H8N6	-9.5644	-18.0456	-3.9096	-18.0456	-18.0456
H11N4	-3.1437	-18.0456	-5.3846	-18.0456	-18.0456
H6N2	-18.0456	-18.0456	1.7862	-12.9316	-0.1168
F1H8N3S1	-18.0456	-18.0456	-2.386	-8.6143	-5.0937
H5N2	-11.1666	-18.0456	0.6846	-18.0456	-1.5221
F1H5N6S1	-18.0456	-18.0456	-3.8399	-18.0456	-4.5736
H4N4G1	-18.0456	-18.0456	-0.3295	-18.0456	-18.0456
F6H10N7S1G2	-18.0456	-18.0456	-1.9277	-18.0456	-18.0456
F5H9N7S2G2	-18.0456	-18.0456	-1.9277	-18.0456	-18.0456
H6N6S1G2	-18.0456	-18.0456	-5.2122	-14.7237	-18.0456
H8N6S1G1	-18.0456	-18.0456	-5.2122	-18.0456	-18.0456
H6N6G1	-18.0456	-18.0456	-3.9096	-18.0456	-18.0456
F2H5N4G2	-18.0456	-18.0456	-2.9975	-18.0456	-18.0456
F1H6N4S1G1	-18.0456	-18.0456	-3.291	-18.0456	-18.0456
F1H4N3G1	-18.0456	-18.0456	-1.6512	-5.9697	-18.0456
F1H5N4S1G1	-18.0456	-18.0456	-1.7922	-4.2051	-18.0456
H5N4G1	-18.0456	-18.0456	0.7581	-8.0783	-18.0456
H6N4S1G1	-18.0456	-18.0456	1.6837	-6.4535	-18.0456
F1H5N4G2	-18.0456	-18.0456	1.6837	-6.5243	-18.0456
F1H6N5G1	-18.0456	-18.0456	-3.9762	-9.7391	-18.0456
F1H7N5G1	-18.0456	-18.0456	-3.314	-9.3135	-18.0456
H7N4G1	-18.0456	-18.0456	-4.4312	-9.0936	-18.0456
H6N4G1	-18.0456	-18.0456	-3.9191	-8.2198	-18.0456
F1H5N4G1	-18.0456	-18.0456	-3.293	-7.0883	-18.0456
F1H9N6G1	-18.0456	-18.0456	-5.2122	-7.5974	-18.0456
H5N5S1G1	-18.0456	-18.0456	0.0591	-11.0914	-18.0456
F3H8N5	-18.0456	-18.0456	-0.7733	-12.5316	-18.0456
H6N3G1	-18.0456	-18.0456	-1.0295	-9.4674	-18.0456
H7N4S2	-18.0456	-18.0456	-3.291	-10.9188	-18.0456
