# Supplementary material for: Highly-sensitive label-free deep profiling of N-glycans released from biomedically-relevant samples
Source: Nat Commun. 2023 Mar 23;14:1618. doi: 10.1038/s41467-023-37365-4 (PMC10036494; doi:10.1038/s41467-023-37365-4)
Supplement: Supplementary file 14 — Source Data [file 41467_2023_37365_MOESM14_ESM.xlsx]

## Sheet: Figure1
		G2FS1	G0F	G1F	G2F	A2G2S2	FA2G2S2	FA2BG2S2		Standard deviation	G2FS1	G0F	G1F	G2F	A2G2S2	FA2G2S2	FA2BG2S2
	Conventional mode	28475	31411	54044.7	52582.7	31401.3	154671	143926			8215.38	10639	19022.9	17057.1	13736.9	61713.8	58437.5
	Optimized method	1193175	1.41813e+06	2.07887e+06	1119720	580642	3510540	3.48009e+06			95777.6	60403.2	103177	51213.2	33346	204041	158048
		A2G2S3	A3G3S3	FA3G3S3	FA3BG3S3	A4G4S4				Standard deviation	A2G2S3	A3G3S3	FA3G3S3	FA3BG3S3	A4G4S4
	Conventional mode	NA	NA	NA	NA	NA					NA	NA	NA	NA	NA
	Optimized method	5334	17518	23874	21811	12609					1700	1485	2037	1175.03	2316.48

## Sheet: Figure2G
		Monofucosylated	Difucosylated	Trifucosylated	Tetrafucosylated	Pentafucosylated	Hexafucosylated
	IgG	29.4372	21.2121	8.65801	3.4632	1.2987	0.4329
		29.386	19.2982	10.0877	5.26316	0.877193	0
		26.1146	21.9745	11.465	6.05096	2.54777	0.636943
	mean	28.3126	20.8283	10.0702	4.92577	1.57455	0.356614
	SD	1.90367	1.37881	1.40356	1.32646	0.86878	0.325252
	Fetuin	24.2131	21.7918	10.1695	6.77966	2.66344	2.17918
		26.5985	18.1586	11.509	4.85934	2.04604	0.767263
		28.3208	20.3008	11.5288	5.51378	2.00501	0.650627
	mean	26.3774	20.0837	11.0691	5.71759	2.23816	1.19902
	SD	2.06276	1.8263	0.779137	0.976251	0.368871	0.85084
	RNase B	32.2835	13.3858	3.14961	0	0	0
		31.9149	13.2979	3.19149	2.12766	0.531915	0
		33.5766	13.1387	2.91971	0	0.729927	0.729927
	mean	32.5917	13.2741	3.08693	0.70922	0.420614	0.243309
	SD	0.872693	0.12527	0.146329	1.2284	0.377478	0.421424
	EVs	25	18.9189	8.78378	6.08108	3.71622	4.25405
		26.6423	21.5328	7.66423	4.37956	2.58978	3.28467
		23.6667	21	9.66667	4.66667	4.33333	3
	mean	25.103	20.4839	8.70489	5.04244	3.54644	3.51291
	SD	1.49051	1.38127	1.00354	0.910875	0.884088	0.657444
	Plasma	25.2	19.9189	11.9838	6.58108	3.61622	1.05405
		26.4424	21.5466	10.6642	5.37956	2.78978	1.28467
		23.8667	21.2	11.9667	6.76667	4.03333	1.00554
	mean	25.1697	20.8885	11.5382	6.24244	3.47978	1.11476
	SD	1.28812	0.857367	0.75695	0.753011	0.632904	0.149136

## Sheet: Figure2H
		Monofucosylated	Difucosylated	Trifucosylated	Tetrafucosylated	Pentafucosylated	Hexafucosylated
	Plasma 10 nL	25.2	19.9189	11.9838	6.58108	3.61622	1.05405
		26.4424	21.5466	10.6642	5.37956	2.78978	1.28467
		23.8667	21.2	11.9667	6.76667	4.03333	1.00554
	mean	25.1697	20.8885	11.5382	6.24244	3.47978	1.11476
	SD	1.28812	0.857367	0.75695	0.753011	0.632904	0.149136
	Plasma 160 pL	28.5714	19.3878	12.2449	5.10204	1.02041	0.510204
		26.6055	19.2661	13.3028	5.50459	1.83486	0.917431
		25.3456	19.3548	10.5991	2.76498	0.921659	0.921659
	mean	26.8409	19.3362	12.0489	4.4572	1.25898	0.783098
	SD	1.62573	0.0629509	1.36245	1.47927	0.50117	0.236343
	Plasma 80 pL	28	20	9.67742	0	0	0
		30	13	6.89655	0	0	0
		39	14.2857	6	0	0	0
	mean	32.3333	15.7619	7.52466	0	0	0
	SD	5.85947	3.72617	1.91748	0	0	0
	Blank	0	0	0	0	0	0
		0	0	0	0	0	0
		0	0	0	0	0	0
	mean	0	0	0	0	0	0
	SD	0	0	0	0	0	0

## Sheet: Figure2I
	IgG	240		Fetuin	391		RNase B	139		EVs	315		Plasma 10 nL	529		Plasma 160 pL	196		Plasma 80 pL	66		Blank	0
		282			399			164			307			500			218			29			0
		252			413			147			329			541			217			90			0
	mean	258		mean	401		mean	150			317			523.333		mean	210.333			61.6667			0
	SD	21.6333		SD	11.1355		SD	12.7671			11.1355			21.0792		SD	12.4231			30.73			0

## Sheet: Supplementary Figure1A
	Conventional mode	G2FS1	G0F	G1F	G2F
		362140	265840	555300	540051
		199150	305835	655300	450052
		303140	285842	607300	550052
	mean	288143	285839	605967	513385
	SD	82523.4	19997.5	50013.3	55075.5
		G2FS1	G0F	G1F	G2F
	Optimized method	13149237	13254090	20589937	10205172
		12124527	12320093	18580835	11451155
		13528925	15414091	22580837	13009136
	mean	1.29342e+07	13662758	2.05839e+07	1.15552e+07
	SD	726467	1.58697e+06	2.00001e+06	1.40487e+06

## Sheet: Supplementary Figure1B
	Conventional mode	A2G2S2	FA2G2S2	FA2BG2S2
		900725	3991587	1506840
		564800	2811200	3565544
		76920	1731188	2716723
	mean	514148	2.84466e+06	2596369
	SD	414232	1.13057e+06	1.03462e+06
	Optimized method	A2G2S2	FA2G2S2	FA2BG2S2
		9504540	54055824	51305522
		8283804	49282822	42508866
		7003885	45382809	46808812
	mean	8.26408e+06	4.95738e+07	46874400
	SD	1.25044e+06	4.34382e+06	4.39869e+06

## Sheet: Supplementary Figure2
	Fetuin N-glycans	tm	SD
	A3G3S5	28.6	0.181292
	A2G2S4	29.235	0.186994
	A3G3S4	29.6	0.181659
	A4G4S4	30.12	0.172627
	FA4G4S4	30.2625	0.144539
	A2G2S3	30.585	0.158008
	A3G3S3	31.025	0.152862
	FA3G3S3	31.2325	0.14477
	A2G2S2	32.3925	0.131751
	FA2G2S2	32.6075	0.138173
	A2BG2S2	32.6425	0.135
	FA2BG2S2	32.795	0.140831
	A3G3S2	32.885	0.114746

## Sheet: Supplementary Figure4
		Nonfucosylated	Monofucosylated	Difucosylated	Trifucosylated	Tetrafucosylated	Pentafucosylated	Sextafucosylated
	APTS-labeled	48	31	15	5	1	0	0
	Non-labeled	32	29	21	10	5	2	1
		Nonsialylated	Monosialylated	Disialylated	Trisialylated	Tetrasialylated	Pentasialylated
	APTS-labeled	67	26	6	1	0	0
	Non-labeled	40	32	17	6	3	2

## Sheet: Supplementary Figure10
	Nonfucosylated	Monofucosylated	Difucosylated	Trifucosylated	Tetrafucosylated	Pentafucosylated	Hexafucosylated			Nonfucosylated	Monofucosylated	Difucosylated	Trifucosylated	Tetrafucosylated	Pentafucosylated
5 ng	33.45	26.3774	20.0837	11.0691	5.71759	2.23816	1.06569		0.5 ng	35	27.0547	21.5323	9.50631	5.28665	1.7036
	Monosialylated	Disialylated	Trisialylated	Tetrasialylated	Pentasialylated	Hexasialylated	Heavily sialylated			Monosialylated	Disialylated	Trisialylated	Tetrasialylated
5 ng	55	27	10	3	2	1	2		0.5 ng	40.959	38.3959	16.5356	4.10952
	Monosialylated	Disialylated	Trisialylated	Tetrasialylated						Monosialylated	Disialylated	Trisialylated	Tetrasialylated
5 ng	51	34	13	2					0.5 ng	45.2927	37.2055	15.0373	2.46449
